# Supplementary material for: Establishing a prognostic model of chromatin modulators and identifying potential drug candidates in renal clear cell patients
Source: BMC Bioinformatics. 2023 Mar 20;24:104. doi: 10.1186/s12859-023-05229-9 (PMC10029171; doi:10.1186/s12859-023-05229-9)
Supplement: Supplementary file 2 — Additional file 2. List of chromatin regulators screened from the TCGA dataset. [file 12859_2023_5229_MOESM2_ESM.txt]

id	TCGA-CW-5591-11A-01R-1541-07	TCGA-CZ-5452-11A-01R-1503-07	TCGA-A3-3387-11A-01R-1541-07	TCGA-B0-4712-11A-02R-1503-07	TCGA-B0-5697-11A-01R-1541-07	TCGA-CW-5584-11A-01R-1541-07	TCGA-B0-5699-11A-01R-1541-07	TCGA-CZ-5984-11A-01R-1672-07	TCGA-CZ-5466-11A-01R-1503-07	TCGA-B0-5709-11A-01R-1541-07	TCGA-CJ-5679-11A-01R-1541-07	TCGA-CZ-5986-11A-01R-1672-07	TCGA-CJ-5689-11A-01R-1541-07	TCGA-CZ-5989-11A-01R-1672-07	TCGA-CJ-5676-11A-01R-1541-07	TCGA-CZ-5985-11A-01R-1672-07	TCGA-B8-5549-11A-01R-1541-07	TCGA-CZ-5458-11A-01R-1503-07	TCGA-CZ-4865-11A-01R-1503-07	TCGA-CZ-5470-11A-01R-1503-07	TCGA-B2-5636-11A-01R-1541-07	TCGA-CZ-5469-11A-01R-1503-07	TCGA-CZ-5462-11A-01R-1503-07	TCGA-CZ-5456-11A-02R-1503-07	TCGA-B0-5705-11A-01R-1541-07	TCGA-B0-5712-11A-01R-1672-07	TCGA-CJ-5678-11A-01R-1541-07	TCGA-B0-5690-11A-01R-1541-07	TCGA-CZ-4864-11A-01R-1503-07	TCGA-CJ-5677-11A-01R-1541-07	TCGA-B0-5706-11A-01R-1541-07	TCGA-B0-5703-11A-01R-1541-07	TCGA-CJ-5672-11A-01R-1541-07	TCGA-B0-4700-11A-01R-1541-07	TCGA-CZ-5982-11A-01R-1672-07	TCGA-CZ-5988-11A-01R-1672-07	TCGA-CJ-6033-11A-01R-1858-07	TCGA-CW-5581-11A-01R-1541-07	TCGA-CW-5589-11A-01R-1541-07	TCGA-CW-6087-11A-01R-1672-07	TCGA-CZ-5461-11A-01R-1503-07	TCGA-B0-5696-11A-01R-1541-07	TCGA-CZ-5457-11A-01R-1503-07	TCGA-CW-6088-11A-01R-1672-07	TCGA-CJ-5681-11A-01R-1541-07	TCGA-B0-5701-11A-01R-1541-07	TCGA-B2-5641-11A-01R-1541-07	TCGA-B0-5711-11A-01R-1672-07	TCGA-CZ-5455-11A-01R-1503-07
A1CF	15.9173	0.4134	34.5523	0.1865	15.7537	6.9537	15.9821	22.7942	16.2519	15.9671	13.7428	10.5926	1.3974	0.8308	17.3022	21.8676	0.3875	0.2125	0.3039	1.1196	20.6646	0.3688	1.1016	0.019	5.0188	1.9994	11.2236	11.747	25.564	17.7654	1.7238	3.7484	4.1851	12.9475	26.8096	25.2406	3.7879	24.7423	17.8993	5.6743	5.4845	19.6474	0.0317	0.0569	10.3143	4.0096	0.4514	10.3191	0.1034
ACTB	2731.3318	2693.7077	1120.8613	2974.0339	1720.5166	3104.5412	1297.3212	1177.4829	1588.43	1778.7574	2454.853	1348.1855	3918.4925	2440.6984	2017.1256	1098.0587	2983.5029	6548.8117	2720.694	1924.7218	1441.2783	3231.8563	1858.3825	4843.1108	2429.8887	4542.4056	1156.4998	1245.4622	1296.8029	1780.8754	2943.5848	2693.5404	1994.2164	1038.878	741.0455	991.5504	1264.9306	1457.3308	1510.3923	1058.9475	2610.927	1320.5974	2618.3115	1601.5958	1805.1128	2650.594	1574.805	2103.868	3389.3281
ACTL6A	20.9145	35.082	12.1741	30.523	14.698	25.3882	13.552	15.1819	18.6549	18.6449	21.5822	16.498	27.458	38.4959	21.5292	11.0079	31.6341	34.7315	34.6024	40.6387	15.7127	35.3737	40.1148	24.6415	17.1688	22.3799	12.4533	16.8559	12.0148	16.4329	24.3149	27.2447	24.6923	8.9339	10.1742	14.4737	15.9092	13.9641	19.5808	14.839	27.4598	14.7176	30.9169	33.8962	17.2118	19.2632	28.9894	27.9004	33.7088
ACTL6B	0	0	0	0	0	0	0	0.0167	0.0122	0	0	0	0	0	0	0	0.0234	0	0	0	0	0.0189	0	0	0	0	0	0.0172	0	0	0	0	0	0.0173	0	0	0	0	0	0	0.015	0	0	0	0	0.0212	0	0	0
ACTR2	291.9822	210.7384	106.2679	203.7255	124.3052	260.2459	136.667	147.4515	172.3252	145.0572	233.4514	139.3346	249.744	247.571	203.534	114.0869	198.4402	202.776	246.913	217.1185	145.3792	199.6027	231.8397	121.7952	129.83	214.7338	118.0553	131.9785	129.9854	157.2391	135.2278	169.5303	167.7468	90.1273	114.6332	140.8072	103.5893	135.0338	185.6029	110.9032	199.5062	150.1542	199.0856	209.5406	133.2659	169.8582	189.2823	175.6863	167.533
ACTR3	84.5863	46.3584	24.7919	63.9376	28.4342	72.5685	28.6728	34.0917	45.4282	37.3717	62.8479	32.2978	67.8239	53.9697	54.9942	22.8219	45.2136	55.8233	51.4828	50.2121	35.0029	54.9678	62.158	39.6358	29.4625	58.7426	27.6507	29.0529	29.6607	40.2028	38.2971	46.684	44.989	21.6697	21.9312	29.2669	28.1157	28.0059	39.8357	26.2831	59.4484	30.9476	45.4856	49.111	33.2895	39.9181	45.7099	42.7358	53.3538
ACTR3B	1.3662	5.8934	3.1682	6.126	4.0432	4.3842	3.2921	3.286	3.2571	3.6002	4.6109	4.4201	5.3321	5.339	4.1513	2.5875	6.519	4.4506	5.3786	6.3505	3.6199	5.9541	5.0402	4.1443	3.5312	3.3237	2.1417	3.6491	2.6188	4.0565	5.0647	5.1651	5.3248	2.2251	3.3141	3.6806	4.1538	4.0665	4.2841	2.9746	5.4072	3.5732	4.0695	5.8775	3.5755	3.5556	5.7676	5.7152	3.633
ACTR5	16.6302	11.1332	6.2112	11.7742	7.3279	11.4994	6.1803	7.2879	8.682	10.176	8.655	7.9345	11.0978	11.1461	9.5338	5.2617	9.3993	9.1491	11.7155	10.2259	8.4901	10.2097	9.6554	6.6061	5.8777	12.2752	5.6678	7.814	6.8465	8.5281	6.8193	9.4137	8.2816	5.6823	5.9381	7.5458	6.2583	8.3175	9.0236	6.1229	8.1281	7.7196	9.3349	8.9813	8.316	7.6378	9.0769	9.9964	8.3429
ACTR6	16.8591	25.151	11.8318	21.8578	14.541	16.6757	13.349	16.0744	20.6742	17.5696	20.8129	16.4611	20.517	24.3798	17.5738	11.9016	20.2777	23.6194	24.8517	25.8363	14.4347	21.6471	26.8251	15.1976	13.4211	18.8226	10.4891	13.6586	13.7823	15.4045	17.0184	22.9925	17.1303	10.5243	11.8301	15.209	12.2791	12.9988	17.5464	14.5634	21.6426	16.8454	21.7958	23.1373	14.33	13.0455	19.9636	21.2494	25.1562
ACTR8	18.9303	33.0305	17.3029	24.6215	22.2422	36.3251	20.0235	20.2898	25.5612	22.5625	26.5796	23.3384	28.6512	35.1909	23.9152	14.9092	34.1763	22.8801	24.9154	33.1533	27.7048	27.9434	29.4888	14.5958	19.9508	23.9049	16.1496	21.9556	18.5767	24.6995	12.3659	19.7491	30.6124	13.7702	18.2369	20.7379	13.6147	24.8967	31.2698	15.5176	22.7744	23.1241	23.4323	42.0109	15.6949	23.9941	30.8603	33.6853	23.9835
ADNP	57.686	54.6331	22.1212	55.4399	31.8192	49.2579	31.0912	32.0394	30.2017	32.7213	44.24	38.1412	45.4093	57.3069	38.4941	25.9715	62.4409	41.7456	50.2206	50.7224	36.3575	51.8487	49.9812	24.7568	31.4453	44.2565	25.0111	35.4847	22.6869	36.5507	30.2535	31.0945	47.2151	19.6031	28.6544	31.1641	25.6027	33.5259	43.159	28.0367	56.9967	32.9788	31.0085	60.9986	31.5761	37.6823	58.0513	52.3259	37.6442
AEBP2	21.7939	23.6553	9.6964	21.1702	18.665	19.5018	16.8392	17.566	16.0111	17.4483	27.0632	20.6855	27.0519	26.0997	16.4697	14.4812	21.9128	18.6645	25.8286	21.5197	16.7624	20.6087	18.6501	12.4662	16.9338	27.7246	12.164	18.7587	10.9629	17.4176	18.0394	19.8677	21.5519	10.4491	13.0505	16.3551	12.5139	17.3634	20.3607	12.8856	22.4051	17.2857	14.6043	22.6675	15.9803	17.4843	22.5721	23.1842	15.7924
AHCTF1	15.5847	24.9253	8.8674	16.5274	11.8049	14.3865	12.7626	12.739	13.016	13.2285	16.7945	15.9258	18.4204	22.5472	15.5883	13.318	24.4123	15.5976	17.0801	16.2879	15.5789	15.6609	15.6942	9.366	14.4324	16.5714	9.1186	15.0165	10.8661	15.7927	12.0172	12.3942	17.0385	6.8505	11.9601	13.9342	8.0973	14.7598	16.7902	10.5343	16.3416	15.0028	9.5608	24.2394	12.5994	16.815	22.5099	19.8478	11.0793
AICDA	0.3149	0	0.0296	0.0134	0.0352	0.1007	0.05	0.064	0.028	0.0661	0.0788	0.0181	0.0459	0.0199	0.0907	0.074	0.0179	0	0.0192	0.0134	0.0147	0	0	0	0.0246	0.0991	0.0337	0.0131	0.0437	0.0291	0.0328	0	0	0.0132	0.0487	0.0179	0.0146	0.0368	0.047	0	0.023	0	0.014	0	0.0329	0.0973	0	0.0435	0.0384
AIRE	0.0123	0.0121	0.1376	0.0267	0.0117	0.0669	0.0221	0.034	0.0124	0.0878	0.0419	0.0481	0.0153	0.1322	0.0775	0	0.0356	0.0077	0.191	0.0089	0.1168	0.0479	0.0073	0	0.049	0.0439	0.0075	0.0262	0.0798	0.058	0.0436	0.013	0.0445	0.1055	0.0566	0.0715	0.0097	0.0854	0.0104	0.0196	0.0153	0.0314	0.0093	0	0.0109	0.1293	0	0.0096	0.017
AKAP1	38.1944	70.7313	29.7201	57.2274	36.2122	36.167	39.3489	28.3298	30.5666	40.9671	34.6306	44.2224	49.2836	49.3987	26.6655	37.8384	76.4007	41.2651	54.4848	61.6582	44.3909	53.7006	54.6394	34.2957	46.8006	46.0696	23.4289	57.0891	33.4371	43.7015	39.9944	39.976	61.5799	22.737	34.2349	34.614	46.7902	48.8572	49.4135	38.8929	63.4153	41.7138	38.6637	86.1508	32.7278	49.9163	64.473	60.9114	40.9905
ALKBH1	10.4913	13.8445	9.6919	11.8648	8.1321	13.4091	9.0574	10.4711	9.7115	11.4409	12.6297	10.6377	12.5108	11.5574	12.914	7.7982	10.6915	10.423	9.7488	9.4557	10.3138	10.3622	9.1808	5.782	7.3778	13.6324	6.9322	8.3801	8.4012	10.3316	9.0527	12.1076	8.3295	7.0476	8.938	10.0967	7.6246	9.1459	11.4934	7.2284	11.303	9.765	8.0917	11.4628	8.3921	8.7271	10.2659	10.7316	7.7707
ALKBH3	15.5966	21.8986	11.1879	23.9057	17.2019	18.775	11.6179	12.2251	14.1013	20.1059	19.1833	14.8773	19.9142	25.3376	16.8355	9.1834	22.0547	26.8464	29.7548	20.9588	12.8923	29.2743	27.8237	16.2576	13.0456	23.7061	10.2117	16.2105	14.0695	11.161	17.121	24.5063	17.8477	10.2617	9.1826	16.2442	11.0669	12.596	19.9478	10.8052	19.3048	17.6556	24.9109	26.0462	12.8548	17.4909	19.9519	23.6677	25.5501
ANP32A	54.5675	66.9063	30.6081	93.9194	44.3294	61.455	42.5963	43.3573	47.6372	45.3761	54.0134	35.0113	57.7921	73.1391	44.1878	33.6304	68.0473	66.2952	58.2649	60.5423	49.4472	84.5341	70.1001	54.0838	40.2757	52.4677	31.9896	44.7514	34.9562	49.1513	45.5605	50.0351	58.7274	28.3845	37.4849	40.0825	37.4123	48.1095	53.2306	29.6501	76.5676	47.1795	76.8552	57.9028	49.832	41.4725	56.3629	50.9471	58.2143
ANP32B	178.7444	164.7391	78.1801	220.662	131.6821	238.9208	106.8274	106.5335	157.6645	148.9016	187.4358	103.2533	204.8618	204.6002	157.2243	110.4203	198.3885	161.3274	144.8861	177.7433	149.4282	195.2336	157.0578	151.3368	126.7826	253.4231	100.1509	130.6376	98.4046	145.7511	159.3962	187.0085	162.5886	84.2329	103.6861	111.0881	126.6449	131.3949	152.4849	84.7527	191.3956	134.6408	194.6448	154.977	162.3752	151.9744	167.3921	160.4928	177.778
ANP32E	50.8613	86.2093	30.0168	110.9503	55.5077	63.6943	47.3417	49.8478	48.9918	47.3528	74.9147	52.6543	86.7439	107.2805	49.6195	46.588	103.9874	90.7243	110.6273	103.1467	53.19	110.6248	100.4389	70.5659	60.8074	72.4001	34.8885	58.0923	39.347	54.8927	86.6953	75.7498	84.9503	31.3645	43.9044	55.2289	53.525	56.1038	66.8872	47.5343	107.345	55.7371	84.5812	101.8631	58.2145	65.8734	93.2433	89.4266	84.8579
APBB1	26.9314	48.0066	23.3888	32.1438	33.9213	51.4247	30.2346	27.7949	25.2624	35.3491	39.8607	26.6971	39.5824	38.9332	35.0863	21.2892	43.8091	46.8464	34.7999	42.1652	36.6698	47.1429	36.7438	27.2091	24.7026	41.5775	21.4308	32.7729	28.1102	33.6631	24.8264	36.4614	36.2883	20.9422	26.303	26.5686	29.2012	32.8411	41.144	20.2165	31.3029	33.1367	35.2686	33.4684	23.4245	35.1265	34.1918	38.7214	31.8946
APEX1	193.4617	167.5815	120.896	163.7778	124.4705	233.8078	113.6634	112.1209	129.2352	147.6384	161.1442	110.3765	161.9465	198.5357	176.6232	96.7969	144.1348	166.7723	161.3732	158.2053	130.4672	163.9096	177.0144	120.1325	100.598	157.3622	87.9309	122.7177	123.3653	111.8111	122.503	188.8509	126.0247	71.7242	91.5595	98.4488	104.2127	121.4092	168.9542	75.5703	140.5753	133.5766	164.669	131.8258	112.305	144.7796	123.6606	160.1587	149.2712
APOBEC1	0	0	0	0	0	0	0	0	0	0	0	0	0	0	0	0	0	0	0	0	0	0	0	0	0	0	0	0	0	0	0	0	0	0	0	0	0	0	0	0	0	0	0	0.0437	0	0	0	0	0
APOBEC2	0.25	0.2464	0.2397	0.8323	0.3329	0.7068	0.3149	0.3453	0.3273	0.678	0.5533	0.4891	1.3643	0.2687	0.6647	0.5497	0.7721	0.7775	0.9832	0.3621	0.356	0.8959	1.1339	0.4222	0.365	0.5798	0.1818	0.4606	0.2358	0.5504	0.6195	0.5301	0.3976	0.2501	0.1643	0.242	0.9469	0.2481	0.7615	0.7173	0.9009	0.426	0.8686	0.7461	0.3111	0.4379	0.2853	0.509	0.5521
APOBEC3A	0.5123	0.3847	0.3899	0.4414	0.2088	0.3449	0.4609	0.3201	0.5037	0.888	0.1869	0.1909	0.7867	0.3933	0.7682	0.4389	0.3532	0.5766	0.7069	0.318	0.4439	0.3041	1.6744	0.412	0.4209	0.5441	0.5026	0.1037	0.5177	0.633	0	0.6983	0.1058	0.3137	0.1122	0.6848	0.7315	0.2663	0.1445	0.0518	0.5911	0.2494	0.9766	0.0827	0.4988	0.235	0.0557	0.4394	0.0842
APOBEC3B	2.3069	0.8973	0.9945	1.4499	0.4908	4.4231	0.5189	1.6981	1.2534	0.9532	1.6536	0.4157	1.5435	1.1744	1.3381	0.2427	0.3516	15.0657	1.0052	0.4616	1.2726	2.4593	1.6666	1.2815	0.7453	1.7329	0.6253	0.3227	1.181	0.8354	0.3224	1.8663	0.4827	0.2819	0.2593	0.4995	0.3593	0.3313	0.8475	0.4677	0.4526	0.4914	0.619	0.803	2.5365	1.4354	0.9007	1.1884	0.4399
APOBEC3C	103.5861	11.9474	7.1139	13.5949	7.4524	40.7596	11.8483	12.8685	20.2237	14.9603	31.5343	12.0292	22.6232	37.3812	23.8664	7.3745	14.0124	10.6952	24.7114	15.0677	16.8049	9.4451	13.7049	8.8908	15.0507	41.2995	12.1462	10.3038	10.047	14.0173	10.1908	17.9521	12.777	9.4237	6.4352	7.3743	9.6356	8.8978	12.6153	8.5467	11.657	11.8871	15.1901	10.4235	16.4087	27.9245	14.0349	15.8846	15.1724
APOBEC3D	0.9785	0.2915	0.0727	0.1153	0.1299	0.4454	0.1228	0.22	0.0917	0.1949	0.368	0.1558	0.254	0.7337	0.3025	0.0682	0.3294	0.2123	0.1413	0.2801	0.306	0.1773	0.2037	0.1441	0.3775	0.3045	0.0552	0.0645	0.1476	0.1968	0.2417	0.3377	0.181	0.2439	0.0598	0.1762	0.0898	0.1806	0.1155	0.1088	0.1697	0.2327	0.2406	0.1852	0.1011	0.4185	0.2857	0.2138	0.1413
APOBEC3F	11.3556	3.654	1.7284	3.7059	1.6793	6.1563	1.956	2.5686	2.2452	3.308	5.0349	2.4611	3.4492	6.1909	4.3938	1.1581	3.5894	3.1368	3.7346	2.4053	3.2998	3.2154	2.483	2.9003	3.083	5.0206	1.8722	2.1115	2.0818	2.5164	2.3538	3.0768	2.505	1.5532	1.3051	1.5596	1.7764	2.2009	2.8852	1.5949	2.5505	2.6232	3.8924	2.7996	2.0602	2.9185	2.9092	3.612	2.0868
APOBEC3G	21.4141	3.6613	1.8823	4.448	1.4358	5.2162	2.2253	2.5069	4.4106	2.9803	5.9332	3.2676	3.8644	6.3288	3.9108	1.038	3.4412	2.7104	5.7288	3.7602	2.8458	2.5524	4.2877	2.5201	2.1386	6.4471	1.4596	1.8817	1.9946	1.7175	2.0279	3.4392	1.7493	1.7288	0.9637	1.0882	2.6191	1.4023	2.1017	1.2857	3.1065	2.7731	4.3507	2.3168	1.6847	3.3098	2.2117	3.7727	3.1553
APOBEC3H	1.6101	0.816	0.147	1.4649	0.2188	1.7509	0.3311	0.1906	0.5792	0.4268	0.5482	0.495	0.3423	0.4944	0.4185	0.1839	0.666	0.4292	3.047	0.6329	0.4367	0.3942	0.9335	0.2428	0.5495	0.5335	0.1672	0	0.217	0.2894	0.3257	0.6828	0.4323	0.2301	0.1209	0.0445	0.7623	0.2282	0.3892	0.3422	0.4573	0.196	0.5907	0.8113	0.1636	0.4431	0.63	0.3602	0.5397
ARID1A	22.5341	31.3077	11.6911	28.8127	19.5803	27.163	20.3332	16.7756	12.0953	17.6138	23.5025	20.8091	28.2579	32.801	17.3519	16.8087	43.2053	19.235	21.2097	17.5773	21.5699	20.233	19.4736	13.3612	20.8429	24.4145	12.7497	24.0468	12.8881	23.0023	16.0516	15.6246	31.2231	11.8223	15.1323	17.9192	15.5506	22.5233	22.9183	15.5932	25.2658	22.521	16.9812	40.2709	18.1419	29.1243	36.1089	28.6653	14.7546
ARID1B	5.2036	7.7875	3.5724	9.304	5.6543	8.0663	5.4665	5.7038	3.8862	5.591	7.5394	6.8792	8.0375	11.0069	5.2464	4.875	12.3036	5.5168	6.105	5.734	6.7914	5.9388	5.6525	4.384	6.7532	7.4653	3.7343	6.948	3.4524	6.8394	5.212	5.1909	8.5217	3.7087	4.6305	5.1025	3.9786	6.4299	7.0711	4.2115	6.2292	6.0741	4.9664	8.9451	4.7495	7.8782	10.949	7.1768	4.0712
ARID2	15.0566	14.4151	5.369	11.6552	7.427	11.2729	8.4401	8.1759	7.6687	8.3604	10.8059	10.3726	12.0068	16.6062	10.0058	8.0046	17.0827	8.3165	10.7529	10.3543	9.7106	10.2089	10.2307	5.5636	10.2569	10.1096	5.7702	10.2751	5.6619	9.5102	7.2066	6.3554	12.709	4.7763	7.5552	8.2783	4.9072	9.1988	10.4066	6.7806	11.9638	7.8339	7.0562	17.6869	7.3317	11.142	15.5909	13.7509	7.8839
ARID3A	3.5804	5.3357	2.4469	3.9995	4.6565	5.6019	3.86	3.6625	2.9034	3.9669	4.3849	3.4554	5.4496	8.6643	3.3088	2.1438	5.2259	3.7298	4.4647	3.6435	5.4943	3.1807	2.7032	3.1562	3.6513	3.7915	2.353	4.5434	2.703	5.9003	4.0017	2.3163	5.4534	3.1562	3.7512	3.5199	4.0209	5.1983	4.2101	2.4024	3.6464	5.3536	2.6982	6.2852	7.9042	3.7011	6.3977	4.708	2.8453
ARID3B	1.8802	2.4582	1.7256	1.8458	1.6908	2.8139	1.6163	2.0829	1.5796	2.0793	2.5987	2.1304	2.0664	2.6508	2.2991	1.3302	1.5811	1.5921	1.6857	1.3884	2.496	1.2617	1.461	1.228	1.1241	2.0343	1.032	1.7809	1.9753	2.02	1.6064	1.5689	1.6553	1.5162	2.122	1.5497	1.1091	1.6808	1.9925	1.3699	1.3011	1.8874	1.1599	2.6454	4.0049	2.1274	2.2413	2.0772	0.9572
ARID3C	3.8919	0.0816	0.0331	0.0899	0	0	0.0373	0.0858	0.0417	0.0591	0.0705	0	0.1027	0.2225	0.0869	0.0414	0.1199	0.0258	0.0857	0.06	0.0328	0.0968	0.0988	0.0437	0	0.1108	0.0502	0.0293	0.0732	0.0651	0.0366	0	0.1197	0.0296	0.0816	0.0401	0.0327	0.0411	0.0701	0	0.0514	0	0.2189	0	0.1472	0.0363	0.0945	0.0973	0.1143
ARID4A	14.4706	16.5668	8.316	13.3246	9.5227	13.6273	10.9274	11.1203	10.8979	14.2651	14.0537	12.779	13.3482	19.4126	15.0343	10.949	17.6725	14.4834	10.3624	10.2153	13.3414	10.2742	9.8443	7.0373	11.5508	15.2312	7.3446	12.0779	9.1591	12.5873	9.5935	10.8521	13.3318	6.6015	11.7153	13.0352	5.0357	11.7515	12.7469	6.88	15.9552	12.4209	6.8505	17.5819	7.6237	12.3271	15.9325	15.5232	8.6273
ARID4B	10.8677	17.4855	6.4582	15.4523	9.7969	15.277	10.5356	12.3268	11.3279	11.7849	16.7937	13.111	15.3871	22.3146	14.3215	9.6823	19.423	10.3477	12.7102	10.4887	13.4646	14.0459	9.3148	6.8406	11.7195	16.3477	8.0395	11.1415	7.2032	13.0693	10.7132	12.5181	13.0414	6.8805	10.2508	12.834	6.3773	11.1491	11.0244	7.5942	16.2195	11.048	8.0628	18.5646	8.7972	13.1308	16.08	15.8025	8.9531
ARID5A	32.7266	8.1063	5.1399	5.5207	6.1635	14.1124	7.5758	10.7379	8.9526	9.2508	13.9355	4.4263	35.0982	8.7712	12.7787	4.1026	6.9724	16.1737	10.2026	16.0558	11.7104	26.1377	5.3627	17.8083	8.6761	27.9252	4.3476	6.4479	9.3081	8.6413	15.5622	11.5131	6.823	6.8238	4.7356	3.645	5.6877	5.3398	5.9619	3.5464	9.2074	5.3424	6.7866	6.2594	6.379	18.7806	7.4144	8.1749	5.7219
ARID5B	42.9656	18.8718	43.8779	39.716	33.6023	75.3857	47.5123	61.8682	47.4694	55.9339	73.2574	38.7301	72.4302	32.4499	94.1282	47.5631	40.6634	123.183	27.2438	31.5398	45.0102	44.5427	28.7437	18.3684	31.0926	76.0107	28.8546	32.8548	37.5862	47.5046	32.6251	29.5575	37.7854	29.6355	38.9674	56.134	21.0318	52.1346	54.4851	21.1779	42.2001	40.2665	23.6583	31.3451	21.8369	58.5498	38.1774	50.6396	23.5637
ARNTL	5.926	4.4493	8.5557	5.1118	3.3389	5.298	1.6727	8.4036	7.398	6.3087	7.7642	7.9966	6.9382	2.8454	7.1607	4.5705	5.7676	6.0295	5.2568	9.6158	7.7341	5.6512	4.1162	1.7433	6.3448	5.005	1.2019	2.6056	6.0377	5.6843	1.4985	7.3292	2.55	3.54	9.0028	10.3559	1.9255	9.5938	3.469	7.0691	4.3366	2.4325	4.0432	1.6214	3.8072	4.8551	4.5939	4.3932	3.5342
ARRB1	14.277	13.92	3.9021	9.7093	9.6536	10.8989	10.0701	9.1934	8.0808	8.3579	10.2899	10.5833	11.9326	23.0435	7.0904	6.067	14.3076	17.2641	25.9309	20.8615	10.5939	14.0244	14.0019	12.3783	10.2543	13.6185	6.5098	10.0391	4.5942	9.4504	8.8909	10.0757	10.3715	5.967	5.5332	7.1832	5.3688	8.7142	8.8443	6.1293	9.1268	8.7521	18.4582	18.172	9.0701	18.3537	21.0492	11.6076	13.4082
ASCL1	0	0	0.0556	0	0.0221	0.0252	0	0.016	0.035	0.0331	0.079	0	0	0	0.0487	0	0	0	0	0	0.0183	0	0	0.0245	0	0.0828	0	0	0	0.0182	0.0205	0	0	0	0.0152	0.0225	0	0	0	0	0	0	0	0	0.1237	0	0	0	0.016
ASCL2	1.4294	3.6747	0.1987	3.8682	1.6846	0.811	0.671	0.4722	1.0328	0.8428	0.7142	0.8511	1.9271	2.7051	0.4349	0.528	3.929	2.9185	6.4641	4.4778	1.1062	8.5941	3.5422	4.8542	1.8765	0.887	0.7719	0.991	0.4397	0.4643	2.1177	1.7789	2.4261	0.3996	0.5717	0.6317	2.967	0.8941	0.9202	1.5355	2.2781	0.8737	6.7124	1.8549	0.6077	1.9049	3.1563	2.0926	4.0319
ASF1A	19.6947	34.413	14.2459	44.4022	19.534	22.4565	18.22	18.7763	23.2392	22.9886	22.2137	26.1568	26.9636	34.6397	21.4803	18.6614	41.5355	27.9145	44.9516	41.0448	20.9952	38.3058	43.7127	27.2626	21.1675	23.1804	15.6231	23.4398	15.6462	18.9119	30.8482	26.2041	29.0214	11.2279	15.7581	18.5693	20.6803	20.0705	24.055	19.5706	50.4495	21.3816	25.3846	36.9708	20.2155	20.3031	31.1776	36.8826	39.0743
ASF1B	7.8184	1.2165	0.7046	2.4463	0.9784	7.3515	0.6611	0.9744	1.8502	0.8601	2.2767	1.1213	2.4425	3.4431	1.7687	0.7344	1.4184	1.4442	3.5286	1.6388	1.2788	1.8547	2.4734	2.2336	1.3068	2.3335	0.926	1.1248	1.75	1.0169	0.7804	1.963	0.8499	0.63	0.4828	0.7682	1.438	0.7874	1.4424	1.1401	2.1731	0.7513	2.5751	0.8972	15.8344	4.5816	1.0399	1.7261	4.0773
ASH1L	22.0297	36.0322	14.631	22.7732	21.4041	23.9063	23.912	23.737	17.2381	20.6432	28.8351	29.2062	25.2206	48.9978	20.4548	21.8542	47.8842	25.1863	27.522	29.113	28.5211	27.4836	25.1912	13.1154	26.7327	27.2502	14.9363	30.5335	14.6112	28.4949	16.493	15.5412	32.5272	12.3978	21.8228	23.8667	11.9602	25.3214	29.8489	17.6286	23.35	25.7165	17.6476	49.731	16.6368	32.1078	43.6585	35.2908	15.1664
ASH2L	36.3363	35.2261	18.4229	36.5947	22.4872	25.9556	21.0268	21.76	22.8721	24.192	27.2681	22.7498	26.9548	40.7231	22.8568	18.3863	32.5576	36.1178	34.0055	32.2909	24.1742	34.9232	37.005	24.4194	22.3174	28.2863	15.4844	24.2005	21.2047	23.8296	21.8987	24.7638	27.7751	14.3496	18.0334	20.653	17.8472	23.5813	26.872	18.0693	30.5679	24.5462	33.4733	35.7944	19.1662	24.3305	31.5451	30.2758	30.7488
ASXL1	23.6665	23.322	9.4492	18.6693	11.3461	23.3841	12.6156	15.218	10.9795	13.4553	19.0562	15.3368	17.4533	28.5867	15.6621	9.5427	21.7494	15.364	17.0021	20.8119	15.9483	14.1788	17.9293	8.6566	13.3313	18.3827	8.5337	14.2277	8.9554	16.3724	10.5438	11.6121	20.2543	10.6187	10.8959	12.5217	9.2246	14.4049	16.218	10.5647	15.5795	13.7494	12.1792	24.8474	13.6395	17.8175	24.6654	19.3915	11.0885
ASXL2	22.907	25.0684	9.5522	19.5852	14.1901	16.8308	15.2483	15.6409	13.0473	12.5863	18.3027	19.7301	18.1766	29.9852	13.6241	13.2033	28.5157	15.1081	20.2899	20.2126	16.4928	11.9592	19.5903	8.1679	17.5968	14.7107	9.6358	19.2264	11.0216	14.9404	9.4362	10.2051	23.0661	8.7764	12.9379	15.2344	8.4234	16.2241	17.556	11.6836	16.1669	17.7782	13.8349	33.8848	11.8448	20.62	30.0393	23.3866	11.8345
ASXL3	1.2872	1.9381	0.7352	2.1748	1.2162	1.9552	1.2341	1.3263	0.9904	1.482	1.6813	2.1591	2.1567	1.4514	1.0159	1.2654	4.0245	1.932	1.4894	2.0292	1.5825	3.6332	1.8765	1.2606	1.8064	1.6528	0.7927	1.8693	0.7116	1.7257	1.5427	1.5928	2.3829	1.0764	1.428	1.6587	1.4454	2.4749	1.8676	1.5495	2.3416	1.521	1.087	2.6223	1.1368	2.443	2.9766	2.7826	1.3661
ATAD2	5.1471	4.9444	1.3343	3.8953	1.5726	4.6188	1.9326	2.1106	3.037	2.4124	3.3187	2.6481	3.9309	7.1258	3.2329	1.5068	5.0851	3.6854	4.9074	3.9912	3.0328	5.1717	3.5895	2.0533	2.1031	4.7506	1.4979	2.0909	1.8636	2.0395	2.1952	2.6982	2.6427	1.3493	1.2888	1.6869	1.1513	1.697	2.8119	1.9036	3.3842	1.761	2.8712	4.9703	10.0881	5.416	4.1257	3.2433	3.5915
ATAD2B	5.1955	4.1531	1.8656	3.8871	2.4602	3.6772	2.4605	2.9487	2.6826	3.1527	4.2125	3.3129	4.0444	5.4953	3.5012	2.5688	6.3263	3.2213	3.7661	2.5676	3.672	3.7316	2.7017	1.799	2.8222	4.5515	1.5009	2.6487	2.4166	3.7017	3.3226	2.69	3.8193	2.3806	2.4557	3.4217	1.7774	2.6319	3.0882	2.6353	4.0587	2.7455	2.5829	5.736	2.475	3.8251	4.5095	4.1841	1.8723
ATF2	55.5989	51.1803	22.4944	40.123	24.897	36.2702	27.2631	26.7821	29.5564	31.2114	43.1866	32.1644	37.6444	43.5131	37.5319	22.9628	47.6254	35.0483	36.2992	42.1073	26.9064	36.2277	42.2121	25.4863	27.2197	34.6895	20.6329	29.5291	21.8035	29.9872	29.9268	35.9203	36.1565	17.5303	22.1893	29.5055	20.8861	26.5104	30.9804	22.7304	37.2287	30.9742	25.1833	43.9848	23.8414	30.5488	39.423	43.4178	32.5774
ATF7IP	38.1196	24.282	7.5456	31.9213	14.3048	23.4788	16.658	15.59	17.6431	17.0229	21.6393	20.8072	20.8796	30.2894	16.6099	15.0541	39.4321	15.649	37.17	23.6088	21.5422	32.957	23.9637	13.4206	18.1409	21.6267	12.9679	19.3573	10.4333	18.0886	16.0308	12.3555	24.5667	9.8886	12.5109	15.6746	11.3626	18.9588	19.7999	13.1991	36.6336	17.2201	18.0865	31.7791	12.5139	22.2355	29.4953	25.8578	20.8426
ATM	10.1135	8.3196	3.5634	5.7691	4.763	8.2907	5.402	5.8712	5.3707	5.3148	9.4543	7.2507	7.1153	12.6231	6.1097	5.0514	12.1663	7.5926	9.0766	6.6514	8.0329	7.4191	7.4607	3.9196	6.6468	7.1997	3.6113	6.1808	4.0606	6.2622	5.1075	5.3246	7.6342	3.6492	4.2335	6.1386	3.3884	5.2969	7.1432	4.669	4.6446	5.7588	5.1327	11.2488	6.0111	8.7183	9.6515	8.4421	4.893
ATN1	119.1052	159.5621	61.8361	98.8686	101.5392	119.2336	90.6555	83.614	43.926	87.3843	130.4544	84.3509	157.366	163.6552	84.3728	59.1696	193.0185	147.5818	114.7653	92.5332	85.3633	129.7798	71.956	122.2095	116.6974	135.3493	58.1789	104.1825	57.3883	95.2279	134.3562	113.8142	131.0732	63.844	61.4903	69.624	86.0227	95.9322	101.2219	60.4454	85.3275	95.3513	99.5151	148.737	80.8719	153.36	151.2041	140.193	87.6278
ATR	3.4614	4.2585	1.8237	3.1719	2.3635	4.7729	2.3025	2.8446	2.6253	3.0753	3.9285	3.3196	3.8449	5.1916	3.4423	2.4541	4.793	3.2767	3.416	2.9655	3.4569	3.2119	3.7444	1.4721	3.0878	3.3856	1.8527	2.9157	2.3482	3.3199	2.0928	2.2492	3.6602	1.4282	1.909	2.8331	1.7825	2.9228	3.6367	2.5589	3.5133	2.8338	2.7994	5.7149	2.5417	3.6696	5.7324	3.7544	2.2795
ATRX	18.5153	21.2111	7.3169	14.1585	11.6351	17.7732	14.038	14.5463	12.6582	13.222	19.4334	17.2938	17.4524	30.2204	15.3659	13.0741	27.3867	20.1376	17.5877	18.8956	16.5262	18.5667	17.054	9.2316	16.334	16.8079	9.7876	16.0945	9.3678	16.485	11.2352	12.3575	19.3987	7.3445	11.4247	15.0686	7.3191	13.5974	16.5244	10.8113	15.4829	14.5521	12.994	26.9067	11.7126	19.9684	24.8677	20.7997	12.3872
ATXN7	4.9402	10.2955	5.2115	7.303	7.5853	7.9664	7.6627	6.9434	5.2613	7.4138	10.7191	7.3604	8.3778	9.056	7.2159	6.5781	9.8661	8.9424	9.0784	5.563	6.8826	7.311	4.8519	3.9017	6.8407	8.3111	4.5524	6.1978	4.9409	7.8635	7.1786	7.551	7.1046	5.7169	5.1536	6.9894	3.7471	6.7431	9.1385	4.0102	7.8261	6.6319	5.0506	8.6615	7.5377	7.6457	8.7848	7.8807	4.1251
ATXN7L3	29.0845	46.7201	17.1686	38.6968	22.2919	39.0186	21.2063	22.6971	18.3481	22.1685	31.8358	20.3889	37.0428	53.5191	27.401	15.2337	36.5272	39.05	45.1782	40.627	22.0796	41.3414	34.6447	31.5802	21.195	32.9857	15.379	21.6804	17.2352	26.5316	28.8064	28.669	29.3526	14.3957	15.8989	20.2402	23.2759	22.0392	26.8864	16.4976	30.1839	22.8464	34.4056	36.761	20.007	30.7177	35.1747	31.7764	29.5885
AURKA	7.3117	5.0553	2.5444	3.2149	2.0562	5.4504	2.2459	3.3123	3.0189	2.5111	3.5134	2.8262	3.2423	4.0346	3.6446	2.0233	2.58	2.1761	2.6851	2.7042	2.9386	1.9294	3.4957	1.9708	2.3477	2.4722	2.2031	2.6047	3.0242	2.3955	2.0701	2.9588	2.9839	1.7834	2.6214	2.5114	2.2644	2.3012	3.193	2.7466	2.2347	2.6793	2.8354	4.6129	14.6599	2.8056	3.2301	3.2782	2.3875
AURKB	1.8747	0.1265	0.1436	0.316	0.0733	2.4575	0.1155	0.2838	0.4656	0.2933	0.3279	0.2763	0.2867	0.7728	0.7547	0.2053	0.1983	0.5271	0.2126	0.186	0.2438	0.2401	0.4751	0.2168	0.1363	0.7331	0.1556	0.2002	0.2725	0.1817	0.1818	0.5445	0.2413	0.0734	0.0169	0.0994	0.3242	0.051	0.2825	0.3957	0.3351	0.3063	0.3491	0.1742	11.6659	1.3268	0.3517	0.362	0.4608
AURKC	1.1817	0.9607	0.8263	2.1595	0.7305	0.9317	1.967	1.1427	0.3719	1.0121	1.4334	2.7742	1.1359	0.762	1.2403	0.7972	2.0245	1.0658	1.1313	0.492	1.519	0.5063	0.9345	0.8107	0.9998	0.817	1.1635	0.4397	0.6792	1.0221	3.0331	4.2281	1.3455	0.9498	0.3106	0.429	0.5129	0.3518	0.9249	0.7064	2.6247	1.183	1.1603	1.4829	1.1819	0.8796	0.9778	0.3701	1.1622
BABAM1	22.6544	17.974	11.9737	15.4921	14.3566	17.7978	11.656	13.5214	11.9813	15.1345	15.6395	12.1048	14.934	18.0685	12.9812	9.1368	14.6557	18.7367	13.4996	14.5151	12.6115	11.1174	23.2482	17.1096	10.6387	18.2597	9.8487	13.2416	9.9899	12.6587	15.5903	21.1795	12.0411	9.829	8.0133	11.1157	17.9644	12.4336	15.7531	12.0963	12.1077	13.393	19.8217	15.3666	12.8646	12.0283	15.3445	18.6294	19.1437
BAG6	100.8836	119.6855	64.4258	104.118	91.6003	128.9078	76.0526	70.1423	57.5787	82.8317	101.4767	73.2436	113.8024	132.5421	80.5904	53.1234	122.3962	117.6889	101.3353	83.7668	79.8824	120.2156	92.6702	98.6023	72.7138	98.4702	53.8616	84.8562	64.3973	85.0368	83.0038	96.0635	101.3941	48.4185	62.926	70.6855	72.4172	90.2808	108.283	58.4582	74.2078	94.7059	105.4517	110.5654	75.5888	98.5316	110.2811	110.5095	91.3849
BAHD1	17.997	32.3373	13.5036	29.6427	20.019	24.5785	18.2736	16.5879	13.6851	17.2847	23.2126	12.9652	28.1377	31.1803	17.2563	10.9461	32.0998	30.5859	32.6163	20.8095	19.0487	37.0343	23.4482	23.0307	17.5846	21.2362	11.4865	21.6528	14.1458	21.4676	19.0503	19.3251	25.3868	10.1413	14.905	16.2043	18.4517	18.3597	22.7514	10.9373	30.1055	19.6883	24.864	25.5754	15.8582	22.0218	28.1565	22.726	22.7422
BANF1	115.139	168.0524	105.0722	223.0954	100.7958	176.9567	87.846	97.0322	103.277	119.1334	148.9597	83.4229	167.8076	176.2883	125.8968	65.7062	157.3533	180.5075	178.5994	174.0441	97.3791	190.0669	196.965	181.5376	87.9697	171.3783	82.7909	91.6535	83.5005	100.5472	150.1149	204.9687	120.779	60.0525	68.8477	92.7596	122.6987	98.9737	127.5264	86.2162	168.475	90.8858	229.7664	117.3183	118.8745	104.063	127.3616	147.7811	178.1231
BANF2	0.0424	0	0.0677	0.0307	0.1612	0	0.0763	0	0.0427	0.121	0	0.3316	0	0.1366	0	0.0424	0.0409	0.1054	0.0439	0.0921	0.0335	0.033	0.0253	0.0447	0.1406	0	0.1284	0.0901	0.05	0	0.0375	0	0.0613	0	0.0557	0.1641	0.0669	0.1261	0.1434	0.0225	0.0263	0.0722	0.064	0	0.0377	0.0371	0.0484	0.1659	0.0585
BANP	2.5761	6.4822	2.6451	4.5002	3.0676	3.1238	2.7814	2.8029	2.1468	3.8586	4.2956	2.9755	3.5103	5.4689	3.3385	1.7564	5.3951	4.5479	3.36	4.4207	3.5285	5.0531	3.1423	3.4491	3.2129	3.4754	1.903	3.081	2.5463	3.3576	3.5356	7.3475	4.1124	1.8304	2.4994	2.5483	2.6176	3.5435	3.153	2.3438	2.3723	3.0547	3.4489	4.3518	2.7231	3.9248	4.6879	4.3383	3.0639
BAP1	32.2882	66.9779	42.5572	50.6735	51.5895	72.3196	50.1886	46.2858	38.8104	47.8306	55.9337	47.2486	54.6917	70.7247	47.9003	38.5722	60.69	48.1392	52.1873	65.6532	52.7616	52.3797	56.9653	37.3494	41.5006	52.0126	32.4746	54.9339	39.6215	54.5751	44.3818	54.13	55.5276	33.543	43.0358	44.7033	50.8027	54.4269	62.1823	34.9661	42.2727	57.5744	47.8331	65.2649	43.3753	57.6827	64.2863	65.933	42.1937
BARD1	2.1129	2.3967	0.6438	2.6513	1.1132	2.5126	1.2924	1.0761	1.4162	1.1392	2.5425	1.8957	2.5641	2.9814	1.6699	0.9723	3.6898	6.4102	2.8238	2.5811	1.479	2.1612	2.7443	1.1151	1.5837	3.173	1.1466	1.5027	1.0932	1.0698	2.5763	2.5139	2.1703	0.6842	0.734	1.4273	0.8936	1.101	1.807	1.2721	2.6396	1.2368	2.1526	1.9023	2.5472	2.8221	2.0123	2.3567	1.5841
BAZ1A	13.2699	6.3505	3.5426	6.1357	2.7089	13.9914	3.2556	5.5765	5.8769	6.3176	10.9009	4.351	10.4871	10.2601	11.901	3.1007	5.7075	4.0547	5.7718	4.5798	6.6235	5.1369	4.4707	2.8328	3.7605	10.0302	3.7551	3.1946	3.4244	6.531	4.3934	5.413	4.9235	3.0391	3.0993	4.7255	3.8699	3.6718	5.4146	3.0388	6.7581	3.6497	4.359	5.5629	6.0878	5.9773	6.6463	5.9827	3.5188
BAZ1B	54.526	58.8974	18.4995	44.3473	27.6845	48.1164	31.7428	29.8561	28.8259	32.9355	43.8389	35.3623	46.265	73.2823	36.585	27.1617	63.8298	34.7964	46.3486	46.8727	40.1146	45.0313	37.6548	19.8489	33.9815	52.8651	24.9418	37.3809	21.4659	39.74	31.3617	29.4677	44.9274	17.2909	24.9304	30.6709	23.5424	32.5949	40.4097	24.6229	44.9675	33.468	30.4448	66.9869	33.6316	44.594	64.8318	47.9867	27.8087
BAZ2A	46.0676	52.0504	18.9824	29.3683	30.0843	38.96	31.6712	29.3531	20.2364	29.3751	40.0643	33.1857	38.2024	58.6656	25.0029	24.7876	45.0568	32.2766	34.4745	26.7998	32.8864	25.6929	25.4647	17.1352	32.4384	32.3961	19.2392	32.4186	20.416	34.6675	19.7619	23.6874	34.2729	19.8587	25.2947	29.4127	17.6193	32.6653	32.5927	19.1925	27.5815	32.0034	23.4859	46.2256	26.811	36.4894	42.3883	38.9565	18.047
BAZ2B	7.5466	7.1258	3.348	6.7022	4.3685	7.1062	4.5496	5.3319	4.5061	6.1571	7.6359	6.3836	5.9438	10.3526	5.738	4.9259	9.3357	4.7363	5.5774	3.8365	6.3227	5.3876	4.1018	3.1681	6.0943	6.3491	3.0018	5.0317	3.8338	5.7864	4.3521	5.0562	5.7514	3.0928	4.2784	5.1809	2.5861	5.2682	5.7695	3.7062	6.6594	4.9644	3.641	8.6028	3.4492	6.6087	7.5679	6.8373	3.1328
BBX	39.9445	43.7123	20.001	45.763	25.6868	40.4907	29.578	30.8272	28.5846	28.9755	44.2007	31.8622	35.9236	50.8133	29.9009	25.4551	49.5292	32.1561	46.3526	35.7784	32.1873	32.1894	34.9445	18.0818	28.5237	33.3447	20.311	31.2186	20.5606	32.3334	18.0662	24.7331	37.0908	17.512	26.5775	30.5147	16.054	29.3287	36.094	19.0947	39.8172	30.5521	27.3765	44.0392	23.6231	33.3568	38.2516	38.1818	22.6281
BCL10	15.9303	16.1029	9.513	22.9819	10.4908	22.4643	11.0685	12.475	13.744	13.7893	21.6081	10.699	27.8224	21.3898	20.8483	9.9391	20.2831	45.3906	23.1195	14.9488	12.4758	18.3423	12.637	27.1147	15.0967	19.7036	9.5076	9.8627	8.7353	15.5978	13.6303	17.3089	14.9624	6.9063	8.8828	10.8442	8.6833	14.2163	14.0836	8.0492	22.7728	9.7364	15.8623	14.4793	11.9839	13.0227	14.0243	16.9428	20.9377
BCOR	17.8243	20.2492	7.9477	18.8979	15.588	16.3645	15.3117	12.967	10.3277	12.7421	18.3145	16.3532	23.543	24.2126	10.1027	10.4869	38.8033	26.0557	19.1082	14.9501	15.0747	47.5847	12.4834	23.8764	19.9186	18.1504	9.9516	16.5452	8.7523	18.2042	17.1465	13.1873	20.4584	7.4801	10.4279	14.5611	9.6569	15.314	15.4904	9.3115	22.2303	16.0348	20.513	20.7898	14.5195	22.4628	19.9736	19.8237	17.3414
BCORL1	22.5422	13.2277	6.4071	7.2457	6.7219	10.441	8.4185	7.5708	5.4622	7.1095	9.4593	6.8148	13.1671	15.5398	8.7278	5.6755	13.6918	9.4771	10.6293	8.9849	8.711	11.5619	6.8126	10.0731	8.4538	11.1074	5.608	9.5532	5.3376	10.6339	7.2682	6.2642	13.0649	4.525	8.2232	9.3775	6.696	8.7909	7.0092	5.6751	12.4625	8.0575	8.2083	15.2953	5.4578	11.9313	16.1075	13.2158	8.7921
BMI1	25.5342	27.0207	16.02	24.7917	18.9668	27.5822	20.064	21.5969	23.1987	20.1309	31.4099	21.454	30.2569	30.7208	24.2718	15.5342	28.2086	26.315	34.5162	37.8324	20.3955	24.3708	32.1663	17.359	17.961	30.8729	16.8276	20.4984	13.9102	22.5798	22.8888	27.7631	24.6688	14.3602	14.9264	18.4172	17.8653	19.5406	23.4657	15.7936	31.7933	20.1928	21.0853	26.6816	20.9068	20.01	24.0597	28.2274	30.3651
BOD1	90.6429	51.1981	42.0563	36.7808	35.1202	41.9407	30.3171	32.818	31.9821	42.7274	44.5732	34.7759	37.2751	45.1042	42.4976	22.2981	33.965	32.8848	29.1558	49.2874	33.8096	26.3257	41.2994	20.3663	24.8251	42.4518	25.2969	30.1175	29.4047	33.1901	26.4921	55.0261	31.3162	22.3846	26.2107	30.0954	27.0077	34.0073	39.8565	26.708	31.2296	36.4759	28.6738	32.6559	31.8417	29.9091	39.8034	45.12	28.1659
BPTF	19.3902	23.5192	7.9207	17.8627	13.7639	18.8135	14.7644	16.0396	10.545	14.6787	21.5274	19.4059	18.8563	35.3819	14.7239	14.5133	32.8701	16.116	12.5824	14.0461	18.8043	16.6272	12.7332	8.5134	19.5964	19.0561	9.675	18.2836	9.2675	18.5481	11.7205	11.6458	21.6481	7.8158	11.9016	16.0466	8.3772	15.3528	17.427	12.1169	14.8895	15.1808	10.6286	30.986	13.5051	20.9737	29.5659	22.7388	8.425
BRCA1	1.6079	1.7064	0.6227	1.2622	0.5823	2.031	0.8458	1.1191	0.953	1.2491	1.695	1.2461	1.4727	2.7781	1.3025	0.9456	2.0473	1.354	1.4144	1.1777	1.5263	1.5706	1.2659	0.9203	1.461	1.837	0.7456	1.2534	0.8421	1.2692	0.9907	0.7933	1.0908	0.5081	0.7273	0.9219	0.6881	1.0308	1.3971	0.8609	1.5138	0.9853	1.163	1.9506	3.9638	1.8576	1.8773	1.8498	1.0115
BRCA2	0.944	0.3012	0.1401	0.2603	0.0941	0.8017	0.1537	0.1956	0.1788	0.1797	0.44	0.2067	0.3512	0.7198	0.2359	0.1348	0.538	0.3075	0.5815	0.3613	0.3769	0.3887	0.2656	0.2372	0.17	0.3769	0.1416	0.1402	0.1669	0.2368	0.1671	0.224	0.2372	0.1413	0.1211	0.1349	0.1171	0.1026	0.3461	0.16	0.5167	0.203	0.3055	0.5153	1.0589	0.6613	0.5284	0.3625	0.3754
BRCC3	29.001	38.479	17.3846	35.5702	22.6323	36.0369	20.9721	23.7366	24.3411	26.5019	25.9779	27.0417	29.6274	41.2655	24.8193	21.7066	35.0013	35.312	36.4464	36.7268	27.3005	34.2769	40.2885	23.0002	22.3265	25.3225	15.9621	27.6968	19.1734	26.1568	24.5319	25.1125	31.1931	13.8904	20.3121	24.2946	22.3427	23.6654	31.188	21.8225	29.1206	27.1869	31.9889	37.6025	20.4645	25.1909	34.5817	33.518	30.1288
BRD1	14.9729	19.9512	8.6316	19.8786	13.5851	20.4653	12.4183	13.263	10.1313	14.5131	18.2635	14.3474	19.5835	26.6007	15.3713	7.5903	22.4175	10.5856	14.4674	13.5632	15.5951	15.7189	11.9186	9.3658	13.3045	21.4918	9.2925	14.4798	9.3718	15.9737	15.0018	13.8705	17.6514	8.7222	10.0247	11.6368	11.7219	14.5146	16.2726	8.3319	14.9316	13.8798	10.4022	19.1512	11.1768	16.5494	19.726	16.2536	9.0504
BRD2	55.746	81.125	39.3367	80.4823	57.788	71.5515	48.5218	58.6434	39.985	59.7103	84.071	54.2399	76.1721	93.6032	58.4952	39.7024	95.3562	100.3381	80.3907	66.9864	59.1543	94.6882	56.23	59.2907	59.0193	75.8456	32.9968	51.2433	35.914	63.9871	62.4752	63.1391	72.4679	35.8137	36.5916	54.8347	42.4792	53.4451	55.9578	40.1547	64.6178	50.1547	69.6184	84.3701	48.761	66.8252	90.19	80.9186	54.8245
BRD3	12.0283	24.2418	8.8971	17.7252	11.6303	23.7516	13.3793	12.978	8.5409	12.3612	18.7554	14.0711	19.1899	33.0764	15.6107	8.1618	24.7674	9.2646	15.7528	14.6414	14.1302	10.7642	12.2421	8.8313	14.1167	17.4408	9.2073	15.798	7.3273	15.1958	11.7405	14.1336	17.2035	7.3454	10.2311	9.9117	10.4808	15.5672	15.6582	8.3985	12.1625	14.7345	10.12	22.2709	11.5326	16.4259	23.2665	18.0842	8.8494
BRD4	19.9005	23.4913	14.3291	20.8856	16.8923	25.3912	16.1934	14.7094	8.3852	18.4547	24.3596	14.8435	27.7003	23.3785	18.1452	10.5721	26.4284	20.2901	17.8413	12.0809	17.48	21.442	11.6418	17.0232	17.4556	23.7019	10.7566	17.6129	10.1701	18.6367	19.2125	21.435	22.6118	11.4843	12.53	13.7865	13.2862	17.9234	19.2226	13.3731	15.1916	18.3922	17.8636	25.8725	17.4406	21.5108	27.8769	24.4888	12.0924
BRD7	16.9836	28.8473	12.8774	27.6098	17.9264	24.9205	16.7652	18.4369	17.2175	19.4271	25.9841	20.4132	27.095	35.0935	19.6825	14.4365	27.4801	25.5752	26.6367	30.5205	18.3835	25.7014	29.5881	18.2526	17.2762	24.0591	12.7179	19.2368	12.767	19.8038	21.653	24.458	25.4754	10.8924	15.3791	20.2859	16.6962	16.8044	21.002	16.2588	21.664	20.0752	25.507	30.8738	16.2954	21.513	27.5594	29.318	23.9957
BRD8	22.7278	29.7277	10.9508	25.0715	14.517	19.0098	14.1917	15.4535	13.7735	21.8472	18.6752	18.5527	21.5288	38.7212	14.7773	12.3585	29.0287	24.8917	22.2382	26.8978	20.1935	19.6059	26.016	15.4868	18.8416	17.9745	9.2334	16.8103	13.3208	17.064	18.7345	22.8666	23.2742	12.407	11.5714	17.8354	15.0446	17.6788	17.7571	17.0452	15.9825	17.9226	21.792	27.0398	15.2338	19.939	28.018	27.6912	19.8961
BRD9	10.3903	7.4536	3.482	10.0758	6.7808	9.7129	5.3466	5.1782	4.9775	6.7834	8.4647	5.4943	8.7009	8.7894	5.9336	3.9272	8.2774	8.9666	9.699	6.4806	6.6077	8.7518	8.3484	6.2212	4.9632	9.2794	4.1446	5.6462	4.4056	6.426	6.6996	7.7627	6.7488	5.1842	3.1519	5.0055	5.4548	5.3998	7.1798	4.0989	7.1668	6.5828	8.4028	7.4279	6.8794	7.4364	7.8272	7.6262	7.2666
BRDT	0.0133	0.0131	0.0106	0	0	0	0.0239	0.0092	0	0	0	0	0.0165	0	0	0	0	0	0.0412	0	0.0315	0.0103	0	0	0	0.0118	0.0322	0	0.0078	0	0	0	0	0	0	0	0	0	0.0112	0	0	0.0113	0	0.009	0	0	0	0	0.0183
BRMS1	33.468	48.0048	27.11	54.9053	37.8823	66.5414	30.5654	29.8822	34.0197	35.6994	41.8556	23.3769	45.8257	47.9741	37.7709	23.1303	39.5047	51.0587	50.0832	49.0158	34.4242	63.0785	50.4953	43.7086	26.1588	40.7804	24.7163	34.3755	30.7685	34.9022	39.7713	49.9675	38.7078	21.8828	21.417	26.7238	44.8886	32.8891	45.6135	23.7913	36.9357	37.3882	62.3119	38.9899	32.5201	34.6809	41.4343	40.2773	48.3923
BRMS1L	5.6556	12.9018	8.1728	9.5184	8.6399	9.8952	7.8398	8.9708	8.8732	9.7681	11.2076	9.2054	10.844	12.1083	10.7711	6.9281	10.7308	11.5317	13.4727	16.7356	8.5601	11.8996	13.0937	7.5204	7.0233	11.507	6.7094	7.921	7.7356	8.5089	9.1438	10.4331	10.2266	5.5253	7.0901	8.8368	6.3837	8.13	9.7462	7.682	12.3303	8.8781	9.5744	13.0894	7.5877	8.2154	12.6715	13.5759	11.474
BRPF1	8.4735	14.5803	6.2132	13.1393	9.3959	13.6064	8.6173	8.2703	6.7477	9.4016	12.546	7.993	12.4407	18.0813	10.6831	5.9224	15.7191	10.4938	12.2557	8.8757	10.9053	13.2688	8.3121	7.3999	7.9962	13.5773	5.6028	9.5489	6.8865	10.8475	8.8357	8.6528	10.2935	5.5617	6.9434	7.8095	7.1853	8.5011	11.0496	5.1591	10.9101	8.578	7.7468	14.4267	8.5311	12.0974	12.7825	11.3933	6.8835
BRPF3	33.6529	40.504	38.137	21.32	37.6339	36.2364	38.8213	32.8419	26.0193	38.5468	36.0313	31.9982	27.2003	42.7047	36.1776	32.5115	38.6372	36.9861	27.4877	32.6864	41.8073	26.0546	26.0989	20.4374	28.1011	26.2085	23.0528	41.4679	34.0033	44.6706	22.1285	23.1841	34.8282	23.7756	38.2395	39.4664	18.8847	44.4777	45.3723	21.7697	22.0219	48.32	21.4932	41.5453	27.0544	34.8127	43.9677	44.927	17.574
BRWD1	11.7138	11.2823	4.665	11.5303	6.9377	8.4257	6.8681	7.9021	7.0611	7.2788	9.2229	9.542	9.0191	16.2652	7.9292	7.2218	14.971	10.9105	13.0138	9.5665	8.3655	10.9115	9.6435	6.831	9.193	8.5544	4.821	8.5321	5.4009	8.021	7.6983	6.2238	11.5946	5.5555	6.5447	7.9537	5.3743	7.6119	9.6093	6.1684	11.6483	7.9705	7.389	16.5925	5.9686	8.942	13.5659	12.6843	8.2109
BRWD3	8.0621	4.7214	2.7689	2.8618	2.7532	4.8672	3.1903	3.8257	3.2496	3.7023	4.7872	3.7571	3.7059	7.4998	4.1928	3.0347	5.112	3.6162	4.5986	3.3346	4.9894	4.2239	3.0138	1.8862	3.9306	3.6644	2.0406	3.6073	2.8482	4.2633	2.8198	2.6617	3.9137	2.4755	2.922	3.6632	1.525	3.3297	3.7869	2.6015	3.7127	3.4964	2.5315	5.9786	3.2169	4.3444	5.4724	4.7108	2.1347
BTAF1	15.5775	14.6176	7.2856	11.2795	8.9526	14.9916	9.1593	11.4877	9.9588	12.8247	14.7589	13.0169	13.5207	17.8182	13.7898	9.1954	16.1192	12.5928	13.0574	9.988	13.8418	11.6684	9.102	4.2787	9.8535	14.3836	6.8349	9.5113	8.1404	13.174	8.815	8.8846	10.8222	8.1408	7.9801	10.7947	5.1996	10.9443	12.6534	7.0103	12.4891	9.32	6.6567	16.6269	12.2757	12.611	16.8073	12.7563	6.7429
BUB1	2.474	0.2249	0.1386	0.4162	0.1302	1.8664	0.1561	0.372	0.4276	0.2671	0.4352	0.1518	0.3057	1.0007	0.4152	0.0912	0.2291	0.1987	0.4724	0.3041	0.3539	0.2774	0.4904	0.1445	0.1939	0.6189	0.177	0.1617	0.2583	0.1938	0.1616	0.4161	0.099	0.1891	0.108	0.1414	0.1945	0.154	0.3399	0.3153	0.2666	0.2333	0.2965	0.2477	8.9029	1.1512	0.1146	0.5075	0.4284
C17orf49	0.7446	0.1295	0.1225	0.1585	0.1041	0.1667	0.1182	0.2269	0.1985	0.2501	0.2796	0.1499	0.2988	0.0706	0.2299	0.1313	0.148	0.109	0.1813	0.3013	0.1559	0.1535	0.0784	0.1618	0.1163	0.3516	0.1327	0.0931	0.1033	0.2066	0.2907	0.1161	0.19	0.266	0.0432	0.106	0.2592	0.0869	0.1297	0.1862	0.1633	0.1306	0.1489	0.1337	0.1363	0.2877	0.2749	0.1715	0.0907
CARM1	30.6631	29.8703	16.0751	25.6221	18.748	32.2969	16.3658	14.3975	13.4615	19.4594	24.3607	17.4991	28.9877	33.1078	20.39	12.9088	30.0723	27.9073	27.1118	29.1519	17.5919	28.2903	29.8085	25.7675	19.0691	25.0999	12.5513	21.0929	13.9313	18.9404	23.3932	21.7674	29.1133	11.8418	12.4895	16.1074	19.8294	19.8952	23.7957	16.1954	22.4805	21.188	27.9973	29.5865	18.9597	28.1064	28.1733	31.789	24.4872
CBX1	55.2248	115.6048	28.9315	94.0161	56.0999	72.4724	49.8408	58.447	53.3461	54.7034	74.4145	57.3282	76.0923	128.2915	60.1665	39.5477	95.9086	94.6974	89.8482	125.3735	53.0174	97.9759	109.7309	72.7754	60.961	86.1143	40.2301	63.5331	37.2811	53.3394	77.5569	81.6532	79.5038	31.2152	43.2263	56.7694	56.6761	52.337	65.1374	47.0328	83.4445	60.5649	83.9623	94.7059	58.9597	68.5268	81.8606	89.9786	78.5891
CBX2	3.0343	2.7401	0.219	2.3209	0.444	1.1808	0.6757	0.4556	0.3884	0.6808	0.6911	0.8338	1.5104	4.8424	0.5965	0.2738	4.4663	1.761	2.6256	2.2633	0.5619	4.4036	2.5377	3.1169	1.5489	1.3308	0.5472	1.2801	0.2812	0.8458	2.4789	1.3125	2.2155	0.29	0.2067	0.4617	1.7537	0.4531	0.6354	0.9814	2.2509	0.7695	3.0429	4.5431	4.195	2.5239	3.8566	2.066	2.7245
CBX3	84.6607	72.4842	42.8242	71.7278	47.4281	86.9183	40.7286	52.1653	71.1193	58.9135	81.3252	54.6643	80.3899	96.161	66.7529	38.206	58.3569	56.873	71.89	85.4545	51.1871	46.1035	84.1634	45.6072	42.3009	77.3146	36.274	45.5695	34.4661	49.4596	58.4278	78.7198	61.0304	30.3953	41.6542	49.9069	52.1117	43.2156	61.5002	44.0101	74.7535	50.3386	60.4306	64.9022	58.6451	50.0644	68.3245	74.5127	66.2333
CBX4	17.6771	24.2465	6.7447	29.5491	15.5056	16.4955	11.7853	8.9505	8.6515	10.8264	14.3692	8.0223	23.0359	39.3006	10.1545	4.357	60.0987	108.9086	26.3496	21.8669	12.9598	57.3496	22.181	126.1707	65.3893	15.5559	7.3333	12.8797	9.3999	13.7119	42.0552	12.5142	22.9102	6.8408	7.0102	7.2068	21.8658	14.5174	10.8974	8.4828	32.218	10.7697	28.8371	21.807	14.6175	24.7717	23.6042	23.9735	41.12
CBX5	49.039	57.908	15.0491	47.883	34.1401	41.9081	33.2758	31.8952	24.6571	24.8421	50.3328	43.2695	50.2331	84.191	29.1673	25.5266	83.9568	58.9652	67.7225	65.8369	34.0845	55.335	70.5456	38.7245	46.1922	39.9937	22.9717	46.0935	17.552	33.8324	33.1392	28.7845	54.5736	20.3502	22.1941	28.2948	28.8395	33.92	42.6477	35.9811	43.34	36.5472	54.6059	83.854	31.2928	51.7314	87.4765	54.7454	47.4547
CBX6	53.4102	55.5276	22.2203	68.1749	38.1552	91.0288	39.8796	31.2395	30.6969	36.2134	54.7362	32.8755	64.7886	86.2631	47.4037	27.0351	69.2074	45.9341	60.4986	49.4304	47.5353	53.1529	43.4522	39.1449	41.1666	74.1007	25.6295	44.7734	27.5384	42.5971	33.6401	37.1109	50.645	21.7694	23.9409	30.478	36.322	42.2708	60.1155	23.6616	42.1879	45.4003	71.7602	58.2398	31.146	60.5931	58.6775	51.6483	39.8727
CBX7	28.1393	50.925	19.2218	35.242	33.9087	24.9176	29.541	27.3025	24.5377	25.5679	33.8326	27.9013	36.0193	42.3845	20.6984	21.9068	42.6613	53.887	45.8642	50.5182	32.8739	43.2013	35.055	33.613	24.8514	50.9117	20.6217	31.7058	20.3049	28.9016	35.2049	33.3358	38.0491	20.7976	23.8095	27.9621	26.8266	29.4953	39.4396	17.5231	27.5383	35.3801	37.3424	40.5421	23.5696	34.3071	41.3228	37.767	29.1972
CBX8	2.8601	4.6057	1.572	6.8964	3.0651	4.6122	2.9499	1.9657	2.2764	2.8279	2.482	1.8014	3.6165	9.3712	2.2356	1.241	8.6853	10.1528	5.761	7.7991	2.8805	7.4452	6.7028	13.8714	6.4252	2.5389	2.0457	3.4011	1.9328	2.9949	5.8158	3.7123	4.2159	1.5051	1.2741	2.0798	4.833	3.1423	3.3879	2.5797	6.2236	2.6626	7.4604	6.596	3.1875	4.3006	6.6554	6.0958	8.8585
CDC6	1.2353	0.5126	0.2338	0.6196	0.2267	1.7793	0.1852	0.3443	0.5402	0.4022	0.4058	0.2544	0.887	1.1529	0.5004	0.1516	0.4079	0.4785	0.6504	0.6434	0.4372	0.574	0.6984	0.4804	0.4386	0.696	0.2692	0.3072	0.5366	0.3323	0.3165	0.4021	0.282	0.2787	0.1495	0.2937	0.2993	0.2043	0.2659	0.4606	0.6396	0.24	0.4747	0.5513	7.0707	1.319	0.5318	0.7127	1.032
CDC73	21.5923	25.2217	11.6414	18.3769	12.3869	18.307	14.807	13.5405	16.3547	14.7505	20.8448	15.7761	20.6288	22.3758	18.7749	12.4095	22.4675	19.8352	24.5219	26.2118	14.1572	20.4638	22.0842	12.2502	14.492	19.7548	11.0127	15.061	11.2249	15.0712	14.0468	17.2372	19.3771	9.0704	10.654	13.3387	9.4134	14.1396	16.0921	10.504	20.3776	13.9418	13.9222	23.1426	12.5518	17.1923	22.2552	21.7086	18.5595
CDK1	3.9089	8.6562	1.8484	6.3679	2.0468	6.0657	1.5938	2.3155	3.4062	2.1211	2.9161	3.5228	3.2321	9.4403	2.561	2.1362	5.4966	3.3236	4.3939	4.3994	2.5362	3.8436	7.8112	4.2648	3.3711	2.9907	1.8539	2.3136	1.8297	1.6577	3.7058	4.1904	4.0217	1.2447	1.3562	1.984	2.2296	2.0482	2.5393	2.3647	4.6661	2.5819	3.8922	8.0933	13.8087	5.2821	3.6924	4.9981	7.5982
CDK17	25.4869	14.1803	9.1166	11.3096	9.5637	15.1547	10.3288	12.1205	14.1795	10.9181	16.9604	12.3692	18.5981	13.8007	19.5028	9.0985	15.5118	12.0609	13.9989	14.7114	12.4037	15.9593	10.8186	8.0495	9.0057	19.5524	9.3818	9.8695	9.3223	13.526	12.1292	11.3207	12.6735	7.7693	9.688	11.5344	7.0643	10.4102	12.8829	6.7616	17.7477	9.7503	7.884	13.4065	9.8889	12.9053	14.4925	13.0236	10.8893
CDK2	13.2216	13.0875	4.7562	9.869	5.548	13.2991	5.928	7.7717	7.0386	7.3125	12.4895	6.6763	12.8728	15.2596	10.9506	4.0397	9.3314	11.9809	11.6147	11.4822	6.6056	12.2957	9.9585	9.0168	6.6221	10.9491	5.203	6.2219	4.5648	7.6488	9.4217	11.1911	8.4663	4.284	4.2314	6.22	6.5659	5.8615	8.318	5.9552	9.9714	5.3611	9.8741	10.7057	15.7419	9.8799	11.0337	9.4949	10.4125
CDK3	0.0958	0.1573	0.102	0.0693	0.1518	0.0347	0.0574	0.0661	0.0161	0.1595	0.0272	0.0624	0.0396	0.0686	0	0.0638	0.2156	0.0596	0.033	0.0231	0.101	0.0746	0	0.0674	0.0635	0	0	0.0679	0.0753	0.1004	0.1413	0.0677	0.0231	0.1824	0.021	0.0309	0.0504	0.0317	0.054	0.0848	0	0.0544	0.0723	0.0433	0.1986	0.0839	0.1093	0.125	0.022
CDK5	22.4251	18.9206	17.5203	12.1769	12.8631	18.3509	13.4961	12.0004	13.8614	15.4878	14.7473	12.716	12.1859	24.9602	15.9365	9.7694	13.8501	19.888	19.3013	23.5336	14.4564	17.3534	25.3497	18.6028	12.5088	11.4853	9.77	15.3602	14.1925	12.7972	14.8689	19.4795	13.0848	7.716	10.8077	11.7611	13.3949	15.2552	18.2758	12.2074	11.8356	15.6126	23.187	16.8729	14.046	14.4056	17.7463	19.8106	24.6732
CDK7	37.4458	23.0512	18.3687	31.6176	17.0362	32.8977	18.1316	18.7389	22.984	22.9176	25.7711	21.599	24.1082	25.2161	25.0519	17.117	22.4388	14.2233	21.4474	19.8531	18.3342	22.5286	24.1109	14.4314	14.6216	23.0979	12.8883	15.8677	16.4717	20.2099	20.1547	26.6664	18.6666	11.3852	19.1714	21.2133	18.5146	18.7897	25.8581	15.0234	26.254	22.1617	18.8725	21.441	17.2584	16.4585	20.008	26.8216	21.3882
CDK9	64.0618	49.8806	25.7871	41.9561	33.605	55.2107	30.4304	34.0471	27.8535	36.2907	46.5747	35.3117	50.8561	63.0435	37.6566	24.3658	40.3881	42.2276	54.8226	43.4476	38.6771	39.0604	40.6216	37.1531	27.6798	51.4405	22.8129	33.5224	28.0217	40.1925	39.3241	47.1833	37.9349	24.697	23.9824	28.8458	37.4936	32.8738	40.0563	25.1648	31.8287	33.8736	44.3774	43.3104	29.1644	42.2132	49.9637	40.6994	32.7133
CDY1	0	0	0	0	0	0	0	0	0	0	0	0	0	0	0	0	0	0	0	0	0	0	0	0	0	0	0	0	0	0	0	0	0	0	0	0	0	0	0	0	0	0	0	0	0	0	0	0	0
CDY2A	0	0	0	0	0	0	0	0	0	0	0	0	0	0	0	0.0239	0	0	0	0	0	0.0186	0	0	0	0	0	0	0	0	0	0	0	0	0	0	0	0	0	0	0	0	0	0	0	0	0	0	0
CDYL	14.0911	21.5935	10.0908	20.9077	12.5136	17.9985	11.7589	13.4527	11.8354	13.0103	18.7166	12.8947	18.9166	28.2405	15.2269	9.3928	20.0898	13.2447	20.7584	15.9127	13.8111	17.6213	17.1808	10.359	10.9497	20.5149	8.66	12.9985	9.1174	14.6708	8.8427	14.2293	15.7952	7.8591	9.9127	10.4284	8.5509	12.0787	13.8544	8.0702	18.2852	13.2414	14.7587	20.528	13.009	14.8917	21.6528	16.674	15.7325
CDYL2	8.419	11.7024	5.2997	9.0995	6.5618	7.8717	7.968	8.2424	6.8965	6.3672	11.8513	9.1727	7.3037	12.7344	6.0918	6.6153	16.6164	7.4105	8.5577	12.6411	6.8971	9.0329	12.4348	7.0551	6.8331	7.4171	5.1405	8.0411	6.4739	8.1326	5.2464	5.973	11.4605	5.0784	8.509	6.7796	3.9623	7.6028	9.4186	5.0623	14.5654	7.4562	6.1025	19.3656	6.5046	9.577	19.7668	11.0297	8.8664
CECR2	0.0374	0.933	1.2609	0.209	1.2565	1.4019	0.9385	1.4445	0.7354	1.3018	1.3523	1.5592	0.6833	0.6611	0.5876	0.834	1.3526	0.3893	1.2788	0.4532	1.3921	0.4125	0.1564	0.5363	1.1146	0.8637	0.6547	1.1978	0.6433	1.2828	1.0841	0.7939	1.1175	1.3261	0.9208	1.4032	1.0848	1.3799	1.5071	0.5798	0.5085	1.1895	0.3636	0.8164	1.7024	0.8994	0.6654	1.4492	0.0664
CENPC	4.7891	10.8272	4.2058	10.8295	7.2282	7.7124	7.6061	6.0867	5.8844	8.7651	10.0154	10.2435	8.4855	14.7708	6.3087	5.9372	15.8673	11.0554	11.4338	7.9755	8.3483	15.5675	7.9034	7.2568	8.8418	9.5413	4.4982	8.0789	5.9459	7.6432	9.0047	8.2725	9.97	4.9508	4.9845	7.5208	4.6663	6.6471	9.9954	6.0574	9.6879	8.4952	8.375	14.1425	5.9796	10.3749	10.4748	13.3503	7.4566
CHAF1A	5.6539	5.9125	1.1056	4.3134	4.0107	7.5372	3.0043	2.0122	2.4587	3.7125	5.4015	2.4203	3.663	7.5775	3.8818	1.529	6.4328	4.8488	4.447	3.1211	4.262	7.3273	3.5728	3.4682	3.4164	5.2691	2.41	3.0357	3.2938	4.0168	3.8619	3.3283	3.7411	2.2716	2.0015	2.5626	3.5062	3.2999	3.9621	1.5692	2.8184	4.0576	5.0238	5.1796	9.4493	5.6153	4.3573	3.9272	2.5524
CHAF1B	2.5821	5.189	0.7028	5.1656	1.5871	2.4523	0.9942	1.0435	1.0391	1.4244	1.9196	1.9301	2.3774	5.9862	1.0178	0.8001	7.3893	6.8028	4.5627	3.2985	1.1863	8.4767	4.2731	3.8559	1.9155	2.8063	0.8676	1.4303	0.8641	0.8423	3.882	2.5341	3.5213	0.6122	0.5556	0.9605	1.5482	0.8614	1.6409	1.1083	3.5097	1.3449	5.1352	5.262	4.3102	2.745	5.1987	2.7723	4.5213
CHD1	20.2883	11.2917	6.6744	10.4694	8.2097	13.4273	8.4136	9.8698	9.5538	10.2932	12.3695	10.0432	14.77	14.8152	13.4284	8.6163	14.5656	11.5574	13.5056	8.929	11.5038	14.2622	8.1683	5.601	9.1151	12.7721	6.0315	8.6957	6.9134	11.586	10.1607	7.5862	10.0846	5.634	7.5679	10.2311	5.296	9.0823	12.3927	6.6131	13.7402	8.9068	7.2948	14.2604	9.479	9.7989	14.0914	11.8083	7.4688
CHD1L	0.107	0.1055	0.0214	0.0194	0.0636	0.0437	0.012	0.0739	0.0202	0.1051	0.1025	0.144	0.0996	0.1294	0.0655	0.0134	0.0258	0.0583	0.1108	0.1163	0.1164	0.0313	0.0399	0.0424	0.0444	0.0358	0.0324	0.0284	0.0316	0.0631	0.0947	0.0284	0.0677	0.1052	0.0264	0.0518	0.0317	0.0531	0.0792	0.0427	0.0166	0.0228	0.1213	0.1361	0.1784	0.1055	0.1985	0.1153	0.0462
CHD2	14.9622	20.8235	8.2069	14.4775	13.0222	17.6847	14.1096	13.9943	10.7834	14.6237	17.198	15.2861	16.3257	25.7929	12.7169	11.6893	24.1206	16.222	15.9168	13.3148	17.7496	19.3716	9.9143	5.7514	14.0112	17.4721	9.1272	15.285	9.3167	17.9744	11.0608	11.5461	16.4172	9.011	11.5054	15.6565	10.1804	14.6805	17.8186	9.7177	16.6257	14.6045	11.8775	22.4948	12.4832	16.3909	22.7207	16.7774	6.9662
CHD3	46.508	95.9091	19.8682	83.8343	44.258	69.977	49.806	41.9249	31.8534	41.508	59.7803	38.7921	75.3987	133.4482	37.2773	29.6573	130.3257	101.5047	105.2077	71.9824	58.92	121.0855	66.2971	64.2984	62.6042	73.7161	30.7463	57.1204	24.3049	47.6255	56.3315	53.6599	76.1348	28.099	24.0217	36.1468	36.4223	40.3275	53.9747	37.2029	60.5054	51.0291	83.0252	83.2514	34.355	103.1066	105.6383	66.4722	59.9373
CHD4	8.1348	5.487	2.7094	8.0334	4.9425	8.8512	3.682	4.0051	4.0237	3.5669	6.4543	4.2198	7.2036	7.7549	4.9921	2.9951	5.3872	5.6228	5.0504	4.717	4.3186	6.7112	5.3602	7.2817	3.5658	6.8892	3.3133	4.8601	2.69	5.3749	7.8127	5.2837	5.583	3.1339	2.8493	3.7773	6.4906	4.6219	5.1056	4.4353	6.0975	4.9444	6.3628	5.2814	4.2738	4.6739	6.1013	5.1149	5.3144
CHD5	0.0456	0.7753	0.2551	1.2709	0.4175	0.31	0.5694	0.4528	0.1263	0.4232	0.4028	0.4852	1.386	0.7537	0.3192	0.4615	1.4527	0.5	0.2714	0.5202	0.6495	0.5641	0.3096	0.4273	0.5221	1.4902	0.2487	0.7677	0.5983	0.4887	0.9588	0.8885	0.9356	0.4521	0.2322	0.6623	0.5579	0.6619	0.6609	0.4302	0.6482	0.6801	0.2627	1.4502	0.2585	0.7589	0.9695	0.9331	0.3896
CHD6	18.5027	24.3556	6.5112	15.8306	12.2072	14.23	13.4781	14.0028	10.2554	11.1365	17.2507	16.6182	17.2878	31.7843	10.5194	11.4263	29.6407	20.4049	15.8045	18.2499	13.7995	17.8584	15.9398	11.2621	17.8242	17.1273	8.8428	15.8873	7.569	13.3558	12.8335	10.3986	19.5628	7.5587	9.7423	12.8929	7.9344	13.6875	14.3401	9.5609	14.1681	13.2554	11.7663	26.4694	11.0095	20.577	24.551	20.711	10.9584
CHD7	7.4389	4.6516	2.3345	5.0755	3.4377	6.4973	3.7207	3.9258	3.1264	4.2716	5.2815	4.594	5.6575	6.2722	4.0672	3.3523	6.7718	3.2136	4.7802	2.7618	4.5444	6.4802	2.6941	2.1449	4.1376	4.9046	2.5957	5.1423	2.3222	5.7802	3.1812	2.9752	5.2995	2.4157	3.2101	4.1339	3.0818	4.4286	5.1611	2.959	6.4746	4.2319	3.0799	7.7385	3.8687	4.3972	6.1395	5.3059	2.6394
CHD8	12.5768	16.3861	5.52	14.4734	9.161	14.8954	9.3314	9.5344	7.945	9.5919	13.3895	11.6518	14.502	21.1322	8.8696	8.2406	20.7012	12.266	14.1843	11.778	11.7674	13.9727	12.6302	7.2736	11.6449	13.6375	6.6067	11.515	6.3617	11.6278	8.146	8.2489	14.6317	5.0686	7.3752	9.3081	6.994	10.5466	12.5956	8.047	12.2916	10.6333	11.3597	20.0539	8.9367	14.1646	18.7603	14.6935	8.9586
CHD9	21.1385	21.4734	10.0147	15.4804	11.1364	15.005	12.5654	14.6045	13.7183	13.4518	16.3816	16.2322	16.2445	26.8513	15.9454	13.5637	24.5046	15.4056	20.1516	17.0159	15.8967	15.7127	14.547	7.7437	14.983	15.183	8.1257	14.4116	10.3419	14.628	9.9932	11.0899	16.0401	7.5187	12.5524	14.3017	6.2269	14.4346	15.5338	10.2867	15.6202	12.8402	11.7357	24.5705	8.6178	16.615	21.8477	18.709	11.1402
CHEK1	6.9652	2.9925	2.0477	3.3742	2.3083	5.5979	1.9501	2.1129	2.4843	2.9166	3.7668	1.6011	2.8003	3.3485	2.9306	1.76	3.541	2.4715	3.6801	3.5476	2.4021	3.4123	3.0857	1.9779	1.5881	3.5951	2.1477	2.832	3.161	2.1659	1.5686	3.4825	2.1626	1.6775	1.8394	2.109	1.8528	2.6322	3.0278	1.8114	3.8575	3.0392	3.0097	2.6724	6.8844	2.8076	2.3576	3.085	2.7424
CHMP1A	53.2428	48.0659	29.6366	50.3237	35.4692	54.8513	33.9779	27.4684	30.2409	33.4827	38.9229	28.7538	46.0192	52.3857	28.7148	22.2413	44.1027	45.4126	48.7816	55.3308	30.7991	52.1725	50.446	41.5147	26.7404	42.829	22.196	34.3623	30.5609	30.765	30.7949	45.6389	36.0781	21.508	23.561	29.3106	31.0938	33.7254	38.6688	22.7857	30.6996	35.1458	53.8276	40.3813	30.5707	35.3718	40.8809	38.224	45.428
CHMP1B	63.4913	144.2876	41.9689	99.6221	53.5781	78.807	44.3341	46.198	49.944	56.4507	70.7021	45.5985	63.0923	100.5874	55.9022	35.6256	79.1409	161.0903	108.7278	77.0089	42.8971	128.5294	77.8463	72.9432	59.8671	60.9216	36.8242	49.7686	44.836	49.7596	49.003	63.585	63.4897	34.7154	39.3071	42.5159	38.6725	44.8414	60.8985	31.2036	64.9891	49.6463	161.4212	63.2927	41.0707	57.4287	63.7505	60.565	89.2097
CHRAC1	56.6448	34.1476	22.8759	38.1099	28.8323	36.2434	26.0388	25.7611	24.5798	29.4794	41.769	26.5367	41.3588	34.9577	32.9347	20.8488	33.0246	41.9037	34.4924	38.5455	22.9621	30.5905	34.7	34.0012	21.5158	33.459	17.0811	25.6793	20.1813	27.1788	30.1602	36.5687	28.8143	16.8694	20.2496	25.6712	19.7864	24.5857	29.8052	21.0394	30.6489	25.5915	38.7447	36.1782	25.0775	25.9231	37.2409	32.4374	30.1285
CHTOP	20.7283	40.0365	13.8006	56.7566	22.7302	30.6964	20.5279	22.3861	20.769	25.9739	34.522	19.6749	34.668	48.0614	26.0304	15.1743	52.2372	53.7087	40.7229	34.2937	24.3284	67.2796	35.6167	35.2793	23.7287	38.159	16.8736	22.2369	16.4234	25.7918	37.4247	35.2716	33.3126	18.1934	14.6672	19.0348	24.5994	21.0743	23.5458	19.918	41.2409	22.3498	39.4634	35.5666	22.5655	29.7637	39.2436	33.4951	36.0045
CHUK	10.8548	27.5552	15.4294	20.0442	17.1027	18.7124	15.6623	16.5085	18.6201	19.5824	22.787	17.7938	19.6672	25.3832	19.3911	15.3979	23.0533	24.3976	23.339	26.5803	17.2193	21.1085	28.769	12.7328	15.0647	16.012	11.4513	17.2693	17.0738	17.7063	11.5697	16.9338	21.3594	10.8702	15.5011	17.843	9.5522	16.7425	21.458	14.0112	19.9728	20.7833	18.4619	26.4089	14.9637	16.8503	24.7852	24.9111	21.5883
CIC	41.426	36.7849	16.542	23.8965	25.4008	32.9594	22.9285	20.8789	10.086	19.9966	30.6958	21.0252	34.1483	36.2929	21.6406	9.7598	39.3801	26.5278	22.0134	20.4105	22.4027	24.6084	17.1118	20.1729	23.2664	29.9895	12.043	26.2639	14.3117	24.2229	22.2699	26.0193	27.7958	13.2391	14.7356	16.9518	20.7642	24.2745	27.3674	12.8993	18.7287	25.1305	19.5218	34.4766	17.8369	38.1937	36.6579	30.3112	14.6884
CIR1	55.8661	35.2267	19.362	48.925	29.2267	42.7724	27.5519	28.2039	31.5171	38.3735	36.3321	26.6938	38.5645	54.0261	33.6173	24.813	48.554	30.9745	40.9309	37.7518	34.695	38.881	36.1623	29.6641	28.1558	44.7309	21.7795	32.3007	20.8383	28.7348	44.2034	42.5607	37.0219	19.0443	24.985	30.0626	30.3655	28.6407	33.4631	20.7255	39.8505	31.3199	32.9484	41.1247	22.9726	30.4003	40.5065	41.6885	37.444
CIT	1.2715	7.748	2.8392	11.7433	4.8065	6.2747	3.6801	3.221	2.9868	4.3509	5.886	6.195	8.3444	6.0974	3.3815	3.9712	12.9615	4.3798	3.1066	4.9022	4.114	10.6079	7.0386	5.1261	6.4231	3.8066	2.3722	6.0551	2.99	4.121	5.9135	6.4731	10.5475	2.9164	5.1485	5.3653	7.1298	5.813	6.3307	5.1322	7.1048	5.8948	6.1343	8.2481	4.119	6.5206	8.2727	6.9426	5.7776
CLNS1A	31.2437	41.9804	22.3366	38.3052	23.3462	35.5882	23.0812	24.6853	31.968	29.8131	33.1074	27.0588	32.3473	45.3241	29.0617	19.1096	31.0282	36.9673	42.3327	44.1014	27.3685	34.7342	45.0982	29.5956	21.7502	37.5986	18.8922	24.4825	24.943	25.4464	29.6203	40.1136	27.8994	16.0479	21.7322	24.7226	24.4262	25.9145	31.5905	20.9062	32.4459	29.1558	42.0145	35.2871	27.5629	27.3276	33.1044	36.5641	38.0192
CLOCK	15.4542	18.0026	9.7575	12.6979	11.0672	14.2119	12.2794	14.7888	12.5622	11.6461	18.5152	15.1799	16.5435	19.6548	14.4102	11.4655	22.0004	14.3547	14.9506	19.3494	13.6736	12.8831	16.8025	7.7844	14.272	15.1704	9.294	13.8408	10.3665	14.3098	9.5086	9.4585	15.1365	8.5669	12.0582	14.119	7.1192	14.1801	14.3339	10.8468	16.605	12.8776	9.9762	22.8167	10.5578	16.1029	20.9228	18.3059	12.3705
CRB2	0.1813	0.402	8.6631	0.105	22.1899	16.4615	25.0051	21.2169	11.5124	17.7458	29.4279	14.798	16.8976	0.1364	13.6178	7.7909	0.2275	0.1861	0.1689	0.2363	22.7229	0.2189	0.3462	0.0574	4.5174	17.6436	19.7824	12.2112	4.0023	25.4593	5.5034	11.5023	7.8896	15.361	10.9698	14.4863	5.2358	16.8094	12.7236	3.2076	1.1151	18.5037	0.0479	0.1168	18.7513	3.0243	11.6067	8.3256	0.0313
CREBBP	33.9598	25.2072	10.963	17.5441	17.0858	24.4244	17.8465	16.6321	10.7285	17.3332	23.0237	20.6165	23.1167	28.7092	16.8946	13.7225	32.6798	15.2602	14.3753	13.5633	21.4492	17.1094	11.068	10.4855	21.3217	25.0571	11.5089	22.0239	11.1539	20.8092	13.1689	14.8395	23.018	10.7764	13.8917	16.1016	11.8526	21.6174	22.058	12.4573	15.1669	19.9941	11.7265	30.394	14.0339	25.8972	31.9503	24.4895	9.5146
CSNK2A1	18.3199	14.1594	6.5081	13.2799	9.227	13.7406	8.794	9.4352	9.5664	9.9852	13.1483	10.3765	12.1274	14.6962	10.1796	7.3214	12.8896	11.2285	13.4984	13.034	9.7871	11.332	14.2759	8.629	8.6177	11.9029	6.555	9.5069	7.6671	9.514	9.4199	9.3799	11.4963	6.1375	7.5268	9.0497	7.208	9.3729	11.9527	7.5164	12.8449	10.5178	10.2279	14.9466	9.0303	10.099	12.8251	13.9068	11.1462
CTBP1	22.9609	23.976	14.8896	22.9221	21.6408	31.3515	17.5324	18.4009	16.3344	20.1593	24.9154	16.7518	27.6334	29.2167	22.2052	10.1157	22.2739	23.3927	21.8186	22.5602	20.0463	19.4368	22.0354	20.342	16.2184	27.2772	13.891	20.1625	14.8904	20.1536	22.727	25.4716	21.1252	13.7054	12.7979	15.4655	22.5162	20.4608	23.1531	14.8212	16.7148	20.9341	25.5164	21.5672	16.6867	21.1496	25.9133	24.2611	19.4414
CTBP2	18.734	24.9605	10.8399	31.1781	14.2477	23.0046	14.5514	15.6569	16.1712	16.7777	20.5414	17.566	24.6818	22.3042	15.979	11.6376	25.9841	20.6982	26.6769	24.809	16.0794	29.3719	23.75	16.5592	16.1554	21.0209	11.4296	16.8099	12.2314	17.4444	18.0732	20.7485	23.7785	9.234	12.216	14.6374	16.085	15.892	19.6605	13.6989	29.8952	14.6483	19.1069	23.0738	13.0541	17.6319	21.5344	23.8278	18.02
CTCF	24.5497	33.7155	11.381	29.9793	17.3905	23.9471	16.4727	16.3854	17.0519	17.5785	25.3275	19.156	24.0355	33.3913	20.2186	13.591	33.857	26.788	31.0764	30.741	19.7802	37.5188	28.4058	16.3186	17.9991	23.0223	13.6495	20.5168	12.2029	19.3753	18.3156	20.6282	25.5773	10.8303	14.352	16.9836	14.775	17.7249	20.0969	14.8474	29.8149	19.2469	23.1481	31.8712	16.0784	21.2891	29.7457	26.3219	22.1781
CTCFL	0	0	0.0412	0	0.1165	0.007	0.0116	0.512	0.026	0.0598	0.0165	0.0378	0.008	0.0069	0.009	0.058	0	0.008	0.0133	0	0.3059	0.005	0.0038	0.0068	0.0299	0.0115	0.0195	0.0777	0.0722	0.0507	0	0.0205	0.028	0.0967	0.0381	0.025	0.0153	0.0704	0.0164	0.0274	0.04	0.0275	0	0	1.106	0.0113	0.0147	0.0353	0.0044
CTR9	34.9491	54.8843	23.7035	57.698	36.9569	50.5655	34.523	36.7791	40.7002	39.0032	48.8006	39.7463	52.1055	63.5005	40.186	32.8355	57.9422	50.0327	53.614	55.9004	44.5306	67.2206	53.1688	30.7714	37.5083	41.2128	29.0012	41.3983	26.9353	47.4796	37.9143	38.6675	50.7466	18.8906	34.3703	40.9941	27.0979	44.0386	45.6719	30.5624	51.1417	37.1095	53.7188	60.9294	39.0669	39.3922	57.9836	48.8667	43.0228
CUL1	64.2451	61.2746	23.8581	44.0587	30.4646	45.0684	28.7833	34.2339	33.6098	33.9421	44.4686	40.4434	49.3568	52.3458	38.7761	26.736	45.2308	36.5625	46.9506	54.65	37.0272	39.9644	50.0061	26.0702	30.8684	53.0443	23.0025	34.3398	26.4988	37.4923	34.1897	39.468	44.2191	20.4689	26.054	31.8254	28.7765	33.9419	39.9912	28.9581	42.61	34.0932	34.306	54.8316	30.0905	36.6451	50.4135	49.6651	33.6537
CUL2	18.5244	24.8205	12.7081	25.3353	14.3352	25.43	13.7189	15.2761	17.871	19.4187	23.5686	17.4359	24.4659	25.6015	21.224	13.1648	20.8097	16.5423	22.9919	22.3983	17.8245	19.1455	26.0093	11.8165	14.9237	23.4329	11.7731	15.5966	13.7019	18.2675	14.4133	20.0663	18.974	9.6138	11.8907	14.527	10.4891	15.5298	19.5918	14.0211	21.2265	16.741	15.7151	25.8416	14.3512	17.3986	22.3374	23.528	17.8504
CUL3	22.1647	30.3896	12.3355	25.8559	16.841	20.0506	16.0493	16.4175	16.5377	17.8865	20.4253	19.2046	24.2335	28.5084	18.6945	14.8179	29.9621	24.9991	24.3933	24.5363	18.9894	28.0347	27.1609	15.6701	18.705	17.9069	11.9989	18.9826	14.4788	18.4116	18.1338	18.21	25.3058	9.206	14.8515	17.3297	12.5758	17.5201	21.5892	16.1516	26.9881	18.4365	19.1206	32.9325	14.3856	18.3893	28.6861	28.2953	20.6723
CUL4A	27.6739	47.0947	21.8257	42.7653	30.3475	40.4833	27.8086	28.8	31.6675	33.1679	38.0651	33.7482	40.9381	46.8563	33.6724	24.912	43.0754	43.2997	43.9093	42.8886	32.9505	45.8329	45.3105	28.8669	27.6368	36.4813	22.953	30.7402	26.5184	33.8422	29.3822	32.4373	37.1735	18.5662	24.5505	29.2408	22.6045	30.8275	36.7582	25.2908	39.009	31.8176	37.7193	49.4239	27.7579	32.8846	39.6273	45.9458	37.6292
CUL4B	63.2918	36.966	17.8739	29.6492	21.9299	30.9701	25.1305	24.4275	26.8689	25.7156	32.8584	27.7038	29.2885	48.2304	27.973	20.6603	36.2601	29.0296	34.7745	38.2063	27.7634	28.7131	34.5464	21.7287	26.0981	30.7494	19.2667	25.9572	19.5227	26.0513	20.9817	28.8773	28.7401	15.5324	22.2493	23.9477	15.902	26.0877	27.9116	18.9435	30.2187	26.8434	28.6654	40.4667	23.5763	30.5293	38.1193	35.1905	30.2204
CUL5	20.4171	27.9933	20.0226	32.7459	20.2185	27.4958	20.6426	25.6951	25.4442	26.1083	29.1969	25.6928	25.6495	30.4253	27.6709	21.5886	31.1415	20.1832	23.3446	22.5255	25.0101	20.8184	25.6213	12.0523	19.0717	23.4002	15.782	21.8025	19.3931	24.495	17.0456	21.635	24.1685	14.0353	23.4458	23.2102	11.8825	25.0962	28.2868	18.5231	27.6964	24.6429	17.1891	27.1923	18.9145	19.7689	27.7847	27.6409	17.1174
CXXC1	22.1193	38.6443	14.4173	26.1537	18.6035	30.5454	16.8564	17.0165	12.5818	23.3857	23.1043	15.471	24.7901	43.0757	20.2701	11.1864	30.4155	35.4554	33.0826	31.609	23.0944	40.8898	26.7998	25.5544	22.9016	22.9054	12.8933	23.4181	13.5501	21.1541	25.5441	28.7602	22.4828	14.0036	11.5472	15.2587	23.2793	22.8195	22.6047	14.5847	17.8238	19.6059	34.5596	32.2487	18.1356	27.6551	33.0141	29.3188	25.4828
DAPK3	38.2858	26.0472	11.2735	23.8124	18.6454	36.4496	17.2892	17.5277	16.6509	19.3974	29.0833	11.6106	33.9498	34.9244	23.2155	8.1519	23.9616	36.35	28.7645	34.6743	19.5747	30.6855	28.9561	22.9518	16.1412	47.982	13.5291	18.9265	17.6658	17.7107	25.3454	24.2903	23.4337	12.1066	11.1866	10.8936	22.2392	18.9213	24.6415	8.4265	21.3181	18.4025	30.2757	20.6677	16.8663	29.7785	28.7216	20.189	25.5166
DAXX	41.8005	52.06	22.1143	44.906	25.7872	50.8337	25.0337	26.0477	26.6795	32.7773	40.1716	25.7734	42.9802	58.0794	36.0913	19.0604	37.4264	26.7768	40.73	44.4156	29.6413	29.5407	41.2739	27.1806	25.2123	46.5771	21.8667	29.9395	21.0665	31.9583	31.5783	39.5849	32.9566	17.2783	20.7198	24.6928	27.5214	27.6991	33.2989	20.5244	32.2191	27.7911	30.7815	40.9731	28.4173	32.5199	47.6828	36.2231	26.5306
DBF4	2.818	2.1105	1.4712	2.7375	1.2626	3.9089	0.8114	2.1885	2.422	1.5911	2.5373	1.9234	2.967	2.7863	2.7255	0.9388	2.4055	2.2046	3.5256	2.8114	1.9022	3.3175	2.2723	1.5334	1.3963	2.2792	1.1307	1.1361	1.3733	2.0189	1.6627	1.9518	1.7203	1.3064	1.2096	1.37	1.1662	1.367	1.8863	1.3176	2.4978	1.3765	2.0432	2.4552	5.066	1.8097	1.9868	1.9026	2.5759
DBF4B	1.6349	1.0873	1.0104	2.0925	1.3327	2.0493	1.1376	1.3628	0.9328	1.345	1.7892	1.7094	1.2985	2.4667	1.5553	0.66	1.8577	2.0387	2.3921	1.9944	1.2614	2.359	1.7591	1.5385	1.3948	2.0044	0.8149	1.0729	0.7074	1.2792	2.3664	2.1515	1.0305	1.6283	0.7725	1.489	1.5443	1.3824	1.5672	0.8772	1.2809	1.4066	1.9099	2.6658	2.7922	2.144	2.7481	2.4909	1.0449
DDB1	71.36	120.7565	43.834	106.8489	63.1407	93.559	65.1641	55.5879	64.5562	63.4125	81.0041	69.0442	87.7969	104.1595	67.9839	55.7918	120.0662	103.8345	93.0228	117.8658	68.1763	109.2907	113.7587	67.6996	65.1218	72.5048	48.1011	72.1803	58.4305	66.0396	58.0078	66.9867	88.4561	33.7941	53.26	62.7599	57.9752	71.9898	88.4284	54.1611	87.234	73.9448	92.6209	119.1338	59.0607	87.0694	98.4436	91.3801	89.1354
DDB2	14.1439	10.2134	4.6919	8.0773	4.3294	10.9475	4.4701	5.7627	6.3806	6.3368	9.9452	5.5804	7.7246	16.7717	7.8178	4.5852	10.8177	11.1259	17.0856	14.0458	7.1926	8.0095	11.8532	7.9535	5.0715	10.7405	5.0842	5.1127	6.0958	5.2804	6.3747	7.749	8.3775	4.5939	5.1382	4.9817	7.8126	5.7668	7.5524	4.4838	7.5247	6.9973	12.6305	9.7873	8.6537	11.6158	10.1597	8.7949	11.2134
DDX21	45.3875	59.3582	34.2253	63.6535	38.0811	72.3489	36.068	40.947	45.6845	43.2388	70.1467	39.0301	79.7901	68.9886	79.1548	32.9395	67.9767	59.4764	67.6678	53.6472	43.4284	82.4384	51.3231	29.0583	40.0331	57.2636	28.769	36.0432	35.5978	53.4601	35.7763	47.4776	46.8911	21.7031	33.8418	42.9488	19.5969	37.2372	51.6795	24.4295	75.9107	38.6102	44.4801	57.6324	49.33	46.729	50.8469	53.8984	45.4212
DDX50	32.3559	66.9605	25.8213	68.0478	34.6264	54.0025	31.4461	36.2828	42.9545	40.9677	54.9374	38.1716	61.7785	69.8229	47.5015	30.0871	60.3464	62.5883	64.9742	68.859	36.8404	76.6061	69.3843	38.6544	35.9845	64.7655	25.6192	35.4803	28.3015	36.9234	38.353	54.9857	48.5946	21.7835	28.7665	37.1525	30.9969	35.1673	45.1735	30.5783	59.2279	38.7468	57.4745	57.8857	32.824	42.7178	56.5265	57.0007	54.4725
DEK	37.9408	47.6138	19.7745	42.7428	26.5022	47.1295	25.6007	30.4924	38.2533	32.0824	47.2439	31.435	47.7075	59.2474	39.2254	24.0256	44.45	42.5207	42.6095	57.1998	29.8495	39.9978	48.054	26.898	28.0643	45.991	21.2899	29.7788	21.3929	31.5312	31.7737	41.0965	39.268	18.7742	24.2908	30.463	22.6405	26.7903	36.9716	23.9556	41.5903	31.0127	38.1356	41.5783	34.4133	33.3991	46.7242	45.343	41.6692
DHX30	17.2859	46.2254	20.6484	38.3649	27.5434	36.6416	25.9167	22.8819	19.9325	26.0642	34.7416	25.3549	37.0261	46.0359	28.6111	17.8775	44.3702	42.2526	33.1639	38.4868	25.8781	35.7101	38.2275	30.638	26.2655	29.9052	17.3085	27.8068	21.4537	28.1658	27.0723	32.75	34.5929	16.5229	18.8809	22.9119	25.2278	29.6274	31.4518	21.3503	24.711	29.081	37.6344	40.8865	25.9373	35.3707	39.8531	36.5325	31.6354
DIDO1	26.4117	25.5789	8.0704	23.8499	15.0606	19.7743	13.5619	13.1426	11.5661	14.4873	17.9457	15.4515	21.6776	26.229	13.2333	9.9896	30.2712	21.4669	22.9038	19.2755	17.3421	27.1072	19.4527	13.0284	14.2289	19.4522	9.8651	16.3281	9.0084	16.1005	16.4082	14.9136	22.3194	9.0385	10.5265	12.9299	12.6702	15.4544	18.4904	11.4275	20.9557	14.6767	20.2458	25.5796	13.2612	19.9193	28.8514	20.9694	15.9496
DMAP1	13.6912	19.073	9.8564	15.1533	14.9859	18.8007	11.856	12.1679	10.0833	14.7382	14.7076	12.5776	16.3819	20.6129	12.6657	8.1463	17.3511	20.0681	15.0521	19.8575	15.1234	18.986	18.4401	15.4596	10.9884	17.7606	8.3888	15.4276	10.0585	13.2063	16.7478	19.6464	15.7528	10.7141	9.7042	11.3724	14.859	15.1143	17.1413	11.3324	10.837	13.7226	17.3275	18.211	11.9336	15.356	18.534	18.5275	18.132
DNAJC1	51.6566	33.1848	34.6297	36.4991	33.9611	70.0731	30.5481	36.0447	43.9617	43.9451	54.7321	29.5254	54.7813	38.8237	49.4073	28.3427	32.3902	33.222	33.2003	39.296	42.3435	29.4755	34.8156	22.4187	28.2667	53.3998	26.1028	32.2172	36.5424	43.8711	31.1951	49.4201	35.4886	22.4239	27.2571	33.738	37.9349	39.2832	53.582	25.9854	36.2435	39.4421	30.6183	31.4173	32.4637	38.1726	34.369	41.679	32.1896
DNAJC2	7.5778	7.2307	4.6153	11.3662	6.6111	9.8177	5.7525	5.7198	6.2147	8.0055	10.6507	6.279	10.0161	9.4628	8.2869	4.6058	9.426	6.7149	6.3503	6.2266	6.9991	7.8958	6.5508	5	5.6664	7.9694	3.7542	5.662	4.6443	7.7805	8.7727	8.5246	7.7984	3.8504	5.0519	7.1192	4.8487	5.9094	8.1107	4.9748	9.8266	6.8071	5.8919	7.9633	7.7055	6.6135	8.1682	9.4011	5.8873
DND1	0	0	0	0	0	0	0	0	0	0	0	0	0	0	0	0	0	0	0	0	0	0	0	0	0	0	0	0	0	0	0	0	0	0	0	0	0	0	0	0	0	0	0	0	0	0	0	0	0
DNMT1	9.4901	8.6955	2.772	5.5791	4.5128	10.2183	4.1615	5.2467	4.0423	4.4737	7.4155	4.9268	9.1249	14.1966	6.1561	3.3735	8.9463	8.8679	7.947	7.8744	6.1039	9.2182	7.6537	5.8179	5.6494	7.1905	3.7207	5.7016	3.4326	6.1262	5.4747	5.3278	6.59	2.7109	3.0708	4.1077	3.7915	5.3578	5.7815	4.1118	4.7452	4.9513	8.9595	9.709	10.3394	9.5722	10.9841	7.765	6.0847
DNMT3A	8.4369	7.5099	3.2489	10.1365	5.142	9.7507	5.1222	4.6768	3.2899	5.5209	6.292	5.3679	7.203	12.6777	5.2124	3.8154	10.7176	5.8828	8.1685	5.895	6.6702	7.7735	5.2146	6.0692	6.4283	7.5049	2.7901	6.8141	3.6036	6.3901	6.6519	5.6709	8.9521	4.2446	3.9159	5.0165	6.1002	6.5246	6.4722	4.4904	7.0413	5.3016	5.6477	11.7271	5.0228	8.4957	10.1676	8.4746	4.9171
DNMT3B	3.5798	1.9598	1.8177	2.105	1.1821	3.7036	1.1631	1.923	1.4021	2.8211	2.5076	1.9332	1.7421	3.6869	1.9483	1.118	1.7875	1.1287	1.5951	1.6561	2.0452	1.2879	1.7136	1.207	2.0703	3.1601	0.9866	1.8762	1.3922	2.4825	1.5842	1.6076	1.5276	1.6695	1.3556	1.9973	1.128	2.1336	1.893	1.2218	1.7298	1.6097	1.2486	2.3102	11.2157	1.9484	2.4399	2.1704	1.1753
DNMT3L	0	0.0305	1.3606	0	0.4122	0.1683	0.3342	0.6201	0.265	0.7512	0.3953	0.2725	0.0384	0.0333	0.4766	0.1547	0.0896	0.0385	0.2883	0	0.5143	0.2894	0.0185	0	0.3287	0.0552	0.3939	0.4607	0.2007	0.6329	0	0.1641	0.0895	0.1548	0.1831	0.2098	0.0489	0.8293	0.6024	0.0658	0.0962	0.2374	0.0234	0	0.2752	0.1627	0.0707	0.2182	0.1068
DNTT	0	0.0289	0	0.0213	0.0838	0.1278	0.0264	0.0406	0.0592	0	0.125	0	0.0729	0.0316	0.0822	0	0.0851	0.0365	0.0304	0.0425	0.1162	0.0458	0	0.062	0.039	0.0262	0	0	0.0173	0.0924	0.052	0	0	0	0	0	0	0	0	0.0312	0.0365	0.025	0.0666	0.0598	2.7422	0.0257	0.1006	0.023	0.0203
DNTTIP2	19.6274	24.2375	11.8182	26.7259	16.5263	25.4812	14.8149	15.7449	18.9936	20.592	24.2787	16.9971	26.0147	29.0162	22.3203	13.7863	26.3984	29.7437	26.9833	25.3538	18.4024	32.3526	25.8673	19.7385	15.7626	26.7889	12.4069	17.0717	12.7709	20.1643	23.6585	22.8927	23.0819	9.2481	13.1517	18.8435	14.1952	15.9046	21.0239	14.1178	27.9317	15.8026	23.1727	25.6297	17.183	17.8718	24.0856	25.7205	23.8639
DOT1L	3.6921	4.7688	6.6492	3.9084	5.0741	6.6625	3.669	3.9617	2.0283	4.48	6.0211	4.023	4.2313	6.2614	4.3221	1.9576	6.8078	4.1566	3.2714	2.3216	5.6946	3.532	2.1078	3.4845	4.2651	4.9113	1.6694	3.4542	3.343	6.2789	3.6756	4.4504	7.2321	4.3414	2.5113	4.3304	3.87	4.6326	5.2516	2.55	2.6393	3.9352	3.2993	5.3315	6.5198	5.5583	5.8486	4.7032	1.8843
DPF1	0.0959	0.1063	0.0383	0.0174	0.0684	0.2608	0.0432	0.1242	0.0423	0.0941	0.0919	0.0352	0.0892	0.1417	0.0923	0.0599	0.1273	0.1193	0.0744	0.0347	0.1043	0.0747	0.0429	0.0253	0.0955	0.107	0.0291	0.0425	0.0495	0.0094	0.0849	0.0508	0.0953	0.0685	0.0315	0.0116	0.0662	0.0238	0.0304	0.0382	0.0298	0.0715	0.1449	0.0732	0.3837	0.084	0.1368	0.0563	0.0331
DPF2	16.2848	19.8724	9.1177	21.6074	10.9911	16.6212	10.722	11.1	10.3233	12.2891	13.8334	13.0197	17.2947	25.9941	12.7622	7.7111	21.3492	17.9308	24.2449	20.1119	13.7576	19.2949	18.2757	15.6467	12.2624	18.6018	7.6486	12.1499	8.8727	12.0603	14.1	14.7964	15.9859	7.1846	9.4724	10.5219	11.6715	12.2937	13.9647	10.2684	14.849	11.8574	18.3737	20.251	11.0741	15.0375	19.909	17.8373	16.9276
DPF3	2.3224	0.5022	3.9386	0.4897	2.2723	1.4263	3.3598	2.683	1.7333	3.7682	2.1688	2.1082	1.2123	0.7811	1.6309	3.2645	0.516	0.4261	0.6398	0.4718	3.5817	0.3449	0.7379	0.2998	0.887	1.0209	1.3261	2.3799	3.2503	5.0777	0.4288	1.1424	1.0085	2.6141	2.3381	3.0244	0.7053	3.3155	3.5058	1.012	1.391	3.5658	0.3218	0.7196	1.9086	1.1851	0.8008	2.5904	0.4901
DPPA3	0	0.0516	0	0	0	0.0569	0	0	0.0263	0	0	0	0	0	0	0	0	0	0	0	0	0	0	0	0	0	0	0	0	0	0	0.0555	0	0.0374	0	0	0	0	0	0	0.0325	0	0	0	0	0	0	0	0
DPY30	39.641	44.3086	28.6731	37.9217	26.734	30.7749	26.7546	25.6138	30.407	32.5885	33.5811	26.1941	32.8213	39.8789	27.1913	18.8698	32.3691	48.9311	39.67	47.8355	27.4485	40.1124	46.7366	36.3118	23.8109	27.9392	19.9106	27.8375	24.2776	24.0626	36.6544	48.5836	31.512	16.8538	20.7577	24.8181	30.5472	25.6277	29.2695	22.9029	33.0916	27.1879	44.1361	34.3378	23.9753	25.0786	34.6348	34.8434	44.0767
DR1	19.1114	24.0295	12.9567	24.0261	14.2482	20.0782	15.2804	17.0489	16.8798	15.8434	24.3749	16.6533	22.5342	27.2705	19.3295	12.888	24.2518	20.8382	31.6034	25.2514	16.3681	24.9267	20.3313	14.1724	13.626	21.5925	12.4444	14.8873	12.4215	18.2542	16.108	22.3208	19.8708	10.4587	12.6705	16.256	10.6662	16.2707	17.895	11.8731	24.8961	15.4344	17.3984	21.5603	14.2034	16.7638	20.7946	22.5791	22.9077
DTX3L	68.3858	20.7657	11.8559	36.4014	12.8388	47.9573	16.1588	19.0471	19.9929	20.5232	35.6959	19.5287	35.0708	37.7982	33.4557	12.7838	34.8313	17.0909	30.5853	20.6412	27.4032	24.889	43.0822	15.5332	16.7843	33.6705	15.6875	14.6221	13.7458	25.3877	13.8994	17.738	23.0956	12.6385	11.8125	15.3177	15.644	13.9487	22.2192	16.1003	32.9595	16.8823	22.8032	28.1201	15.5311	23.2591	25.4151	22.3832	16.5953
DUSP1	1854.7883	1824.8009	333.6606	866.915	594.5355	353.9234	783.4651	280.7446	850.5091	747.6305	683.5849	430.6538	619.8243	2229.6627	444.8076	733.063	1511.4755	851.3502	973.7844	862.8054	381.0914	563.2258	818.279	788.2661	754.7312	2575.75	285.8126	400.9858	269.3209	748.2027	304.9767	1462.9525	744.446	703.2009	114.5965	586.1093	326.7758	791.3674	269.348	176.5432	1131.3607	733.2362	432.4809	978.2786	427.9443	1305.4308	338.3758	478.0337	1930.3683
DZIP3	13.0302	33.6207	8.6572	28.4113	15.6561	13.5749	14.2967	13.9058	11.9843	14.5889	17.0747	17.8129	16.7062	35.1964	13.6243	12.9316	33.0967	24.5973	28.6346	25.2028	17.3234	31.0477	29.553	14.5492	18.7952	19.0031	7.7945	19.4724	11.7176	13.9804	17.2253	20.9398	22.5127	7.586	10.6684	14.1536	9.6869	16.1362	20.9626	14.23	26.9078	17.076	14.5993	39.7168	14.2438	21.6747	27.6127	27.3768	19.1013
E2F6	5.7451	8.0878	4.6022	7.8243	4.6564	7.4324	4.3161	5.0724	5.765	5.9284	8.7688	5.6057	7.775	8.349	7.3767	3.2669	6.5283	6.5218	8.5085	7.6746	5.4961	7.1215	7.8878	3.1962	4.0002	7.435	3.2666	5.1543	4.6297	5.3853	4.5462	6.1354	6.2401	3.8619	4.2673	5.2325	4.1538	4.3384	6.4533	3.5338	7.2003	4.5933	6.0598	7.9666	5.6734	5.155	8.2199	5.9168	5.6546
EED	4.0666	6.8901	2.8916	7.3488	4.1008	6.2243	3.4155	4.8758	4.2066	4.9058	5.6493	4.8213	6.407	7.3416	4.8629	3.0841	5.9323	6.5259	9.3623	7.4138	5.0293	5.8818	6.8421	4.0424	4.219	6.3956	2.7662	4.188	2.5917	5.1721	5.1855	5.8079	5.898	2.845	3.1828	3.7892	4.2697	4.3034	4.7642	4.8156	6.2612	3.7744	6.3791	7.0251	4.6073	4.4423	7.1882	6.0574	5.7591
EHMT1	4.9878	6.4948	2.7629	6.5852	4.0579	7.3392	3.7712	4.0844	3.1649	4.417	5.4821	3.9172	6.2314	9.7062	4.8041	2.7919	7.4601	6.0707	5.6398	5.3546	4.678	6.8399	5.3235	4.3665	4.408	6.1153	2.6292	4.6559	3.0382	4.7357	4.0449	3.7505	5.8971	2.5183	2.9225	3.5025	4.0095	4.4985	4.9312	3.1063	4.5395	4.1346	6.4353	7.1025	3.7216	6.2963	7.4239	5.5588	4.273
EHMT2	15.3567	20.1127	6.9276	13.1828	10.6854	18.7604	10.5421	10.6228	7.996	11.1633	13.381	9.5687	14.6107	25.3457	10.6683	6.802	15.8581	14.7669	14.2178	15.1505	11.3921	13.3292	14.3296	11.6752	13.1719	15.1218	8.5678	13.6243	7.0469	11.1315	10.2023	12.6388	12.7797	6.91	7.9522	8.8426	11.3827	13.6076	12.853	7.8994	7.4513	13.1173	15.3435	16.2808	12.3604	16.9813	19.8414	16.9273	11.4922
EID1	300.4745	454.5617	238.9136	389.7445	262.1836	339.4221	270.982	257.7978	312.6206	283.3355	318.058	274.2885	414.5235	458.8704	285.2638	204.4109	401.9132	490.4121	460.3029	558.2688	240.2321	413.0044	493.918	337.8362	243.7794	421.5001	206.5997	292.3608	224.496	255.1209	367.0557	435.5293	341.4369	161.9448	216.262	253.553	255.7791	257.3214	372.6931	186.7677	369.5057	295.0561	350.6058	344.2484	243.467	333.3407	317.5421	387.6107	472.4958
EID2	19.7767	43.538	17.131	32.9488	22.4576	36.1305	19.3953	24.887	25.4562	24.3061	28.5171	22.3623	33.7518	39.3203	27.2063	15.4169	29.6623	33.5565	37.5369	36.6031	22.0584	31.4611	40.673	26.9271	19.4231	29.0739	18.2134	23.1807	17.3945	26.3427	28.6005	28.471	28.8224	13.7619	18.9443	22.0152	25.2187	22.252	30.9226	19.1876	31.8725	23.9599	31.0686	30.1024	19.8316	19.6741	34.3965	27.9052	30.956
EID2B	2.1589	4.954	1.2323	4.5312	3.0799	3.857	2.3864	2.0875	3.184	3.2138	3.7279	3.9519	3.634	5.5022	2.2012	1.7261	5.3581	5.87	5.075	6.0968	2.8056	5.0937	4.4728	5.0131	2.3741	4.4845	1.906	2.3823	1.7454	1.9886	4.5585	5.3947	3.9909	1.939	1.9047	2.2391	3.2611	2.1727	3.7055	2.3925	3.3533	2.8379	5.9166	4.0166	2.495	2.9169	4.0477	4.9265	5.6406
ELP2	22.4477	24.3823	10.9108	22.2792	15.7915	19.5332	15.1548	15.2344	16.5768	17.7595	21.3667	17.8497	20.2779	29.0627	16.1844	10.1721	23.7599	22.6034	22.2891	22.95	18.5104	17.9865	26.2227	12.7362	15.2553	20.6884	11.7817	17.1283	11.6166	16.7384	15.5338	18.2642	17.7663	9.911	11.4355	15.4733	12.819	16.5006	19.8383	12.9032	17.105	16.0883	17.7087	28.0421	17.4346	18.7146	25.9566	24.1207	19.5289
ELP3	53.7032	32.8341	16.5027	46.9372	21.7725	30.2791	21.5006	17.8678	23.8886	25.3405	29.4152	20.1458	29.5142	33.4355	27.4109	16.115	38.336	35.7744	29.4048	33.2185	24.2046	43.7225	46.3723	29.2002	18.7583	26.0221	15.5597	22.5846	17.1439	24.0071	23.5479	26.7396	36.09	11.9182	19.8248	18.6089	17.1408	23.9095	24.9362	19.9846	33.5244	21.2335	39.3731	35.7085	23.1965	23.8561	41.2574	29.3728	34.2314
ELP4	1.6264	2.0939	1.7773	1.8894	1.4805	1.8352	1.6438	1.7185	1.8093	2.0216	1.6882	1.8635	1.8443	1.7751	1.7218	1.5663	1.6818	1.8327	1.8078	2.3859	1.7911	1.764	2.4102	1.128	1.4086	1.7617	1.2196	1.7408	1.605	1.7571	1.7086	1.8428	1.6613	1.0442	1.5501	1.6438	1.44	1.9343	2.1302	1.4219	2.1679	1.6808	1.399	1.8697	1.5378	1.452	1.5981	2.3039	1.6122
ELP5	25.8644	47.2263	30.0552	38.3708	30.2141	35.7909	26.0209	27.3556	23.6315	32.6758	30.5286	26.6414	34.5291	39.2594	31.4389	21.3611	34.2141	48.1063	37.2033	41.1606	27.6142	40.4773	48.5543	34.1677	24.5448	31.1404	17.485	28.9963	21.9394	26.8113	38.0907	41.6574	31.5636	16.0721	21.528	27.5319	28.5469	28.5508	33.3885	26.1816	32.9005	24.6222	42.7909	38.5711	24.3422	25.7086	35.2831	36.8744	40.7518
ELP6	10.5967	34.1422	18.0064	35.4749	20.0387	27.035	17.6725	16.6591	19.0904	21.7455	22.8278	19.73	25.2364	29.2573	19.7524	13.4277	28.4873	33.5032	28.393	37.2423	19.4847	32.1011	40.1552	27.0774	18.9663	21.6425	15.4903	20.2417	18.8653	17.8015	24.4375	31.2524	22.5864	12.0048	12.7426	16.6748	21.8297	18.9114	26.3158	17.8093	24.6474	20.9106	32.1335	27.1246	19.3265	21.7093	26.8026	30.4012	31.1032
EMSY	5.6315	7.9608	3.3956	5.8679	4.4268	6.1983	4.6362	5.1376	4.3167	5.4625	6.7393	5.9718	6.7847	8.3985	5.4989	4.2614	6.2885	5.2251	5.5501	6.3271	4.9609	4.3682	5.5063	2.9951	5.7595	6.274	3.4624	5.6348	3.4551	5.5111	4.3962	4.3959	5.9283	3.3778	4.4796	5.2242	3.2682	5.1466	5.459	4.1678	5.0676	4.8562	3.7959	8.6269	4.7023	6.1805	7.341	7.8554	4.0113
ENY2	32.2193	23.7249	19.1573	17.6207	18.4354	25.9964	17.1888	17.9171	22.5267	22.6505	23.916	19.4419	21.9903	24.9076	23.0554	16.1427	22.6799	26.0813	23.5903	27.0957	18.5884	24.4131	27.6636	17.7554	12.8294	24.1025	13.2712	16.8869	17.6633	18.0902	21.1728	26.9344	19.0848	12.8791	15.2881	18.8458	14.1111	16.9352	23.8226	14.2254	21.7146	20.6419	23.117	23.2297	15.8823	17.6436	18.7528	25.7732	23.296
EP300	48.1243	43.5966	18.8052	32.6348	27.9331	37.688	30.456	28.0433	20.1946	28.6842	37.7922	33.4713	36.068	47.2866	28.0325	26.0184	55.816	29.262	33.1776	23.6769	34.1591	33.3766	22.4493	14.848	30.9942	33.9282	20.1843	37.6231	19.6965	33.1187	22.6445	21.1226	36.4229	16.5034	24.5096	29.3024	15.1867	32.1649	35.7077	18.9349	35.4372	32.1441	18.733	56.2577	22.2988	38.1129	49.1858	40.5693	17.4848
EP400	10.2175	10.4837	4.1117	7.5102	7.4026	10.8162	7.0978	7.0282	4.3262	6.5092	9.8051	8.4122	10.1721	14.2205	6.0513	5.0946	14.1688	8.1963	8.5043	6.0496	8.683	7.94	5.3211	4.6531	8.7532	9.4162	4.8261	8.4433	4.3402	8.3853	6.4653	5.5088	9.9138	4.4008	5.1578	6.29	5.3943	8.2926	9.4817	5.4916	5.686	7.7838	6.5991	14.1424	7.4554	11.716	13.8558	10.4709	4.3107
EPC1	6.5933	7.7988	3.7325	8.3516	5.1503	7.3918	5.1707	5.3533	5.7085	6.198	7.7305	6.4792	7.8931	9.1739	7.7	4.1739	8.8983	6.9649	10.1008	7.407	6.7928	8.2034	7.4895	3.4123	4.4768	9.7026	3.6365	5.9083	4.1544	6.0826	5.673	5.7463	6.9598	4.1276	4.1777	5.2963	4.2853	4.9634	6.6486	4.4759	7.5211	5.4219	5.1338	10.1552	3.9212	6.6982	8.2753	8.0496	4.8601
EPC2	23.7286	20.4383	8.6742	20.5105	12.667	19.3044	12.4909	14.1196	14.2368	15.1841	22.169	15.767	18.9371	21.6729	19.0617	10.8685	21.9087	14.3587	18.2693	18.4001	15.7411	18.848	17.1733	8.3866	12.2791	22.5266	9.8504	13.8142	10.0041	15.429	11.7791	15.116	16.9606	9.0984	10.2523	14.1185	8.8233	14.8252	17.1548	9.8633	21.2589	13.3623	10.0743	18.1557	11.3301	16.1089	19.8187	18.0145	13.3443
ERBB4	0.1459	13.9918	5.4062	12.0265	22.5536	14.6997	22.5739	14.4791	11.1251	12.365	26.6598	25.9383	30.7618	7.2851	14.4123	18.9543	12.2613	9.065	8.5118	16.5858	16.8667	3.338	20.476	4.4384	14.6657	13.8808	13.1814	26.9863	9.7074	17.6489	12.3551	10.9597	19.3618	11.5024	17.1608	17.883	18.3953	21.3709	27.5697	15.1799	13.2142	23.7681	2.6317	17.9931	17.2372	14.3197	16.547	27.2734	2.5757
ERCC6	2.5886	5.3195	1.8869	5.0304	2.4804	3.5532	3.0187	3.1944	2.6988	3.3219	4.3046	3.7901	3.6497	7.5222	3.2636	3.1032	7.0658	4.0666	5.1025	4.4638	3.6175	4.8455	4.5669	2.6294	4.3645	3.8303	2.0446	4.1085	2.0908	3.624	2.636	2.937	4.2592	1.854	2.5628	3.4615	1.8786	3.648	3.578	2.8268	4.3587	3.2099	3.4122	6.9199	2.4254	4.6333	5.8528	5	3.5081
ERCC6L	0.4107	0.1828	0.0212	0.1726	0.1008	0.5619	0.0715	0.1739	0.1334	0.1513	0.2255	0.2203	0.115	0.2705	0.1483	0.0397	0.1279	0.1154	0.1508	0.2206	0.2096	0.1755	0.2056	0.014	0.1055	0.26	0.0803	0.1878	0.1171	0.0938	0.129	0.1685	0.1628	0.0473	0.1132	0.0128	0.0627	0.0526	0.1345	0.1901	0.1811	0.1806	0.06	0.2876	2.1435	0.3364	0.1663	0.1971	0.1829
ERCC6L2	4.1806	6.1543	3.0621	5.5317	4.4928	5.9996	4.5733	4.4267	4.0264	5.1624	7.0094	5.6774	6.7284	8.4788	5.6401	4.1269	10.1516	5.3514	6.0458	5.8044	5.3188	5.7894	5.653	2.8214	4.6796	6.6261	2.9203	5.0773	3.1355	5.08	4.0873	4.8631	6.9191	3.1577	3.2901	4.2122	2.8727	4.3684	6.1112	3.6307	5.3773	4.9655	4.4148	8.7783	3.7256	6.5048	8.4341	7.2804	4.0554
EXOSC1	9.1682	13.4886	8.2517	17.601	9.6219	13.4157	6.7728	8.8761	9.2016	10.9862	11.5418	8.307	12.4085	14.8315	8.8463	6.1568	11.4568	14.216	15.5974	11.2043	9.0846	14.8362	16.1174	13.0381	7.5142	13.9465	6.2566	7.3747	8.2208	8.7393	11.9294	15.4996	9.8486	5.5733	5.9601	7.1153	9.9379	7.9476	11.1594	7.7685	11.6919	9.853	17.7728	11.052	9.1226	10.0147	11.9866	10.8691	13.8649
EXOSC2	12.6502	13.0412	8.0913	11.8961	8.8554	11.1144	7.6693	8.0621	7.8538	11.0631	10.4445	9.6255	11.1446	15.2582	10.3429	5.9687	12.8121	12.5705	16.2665	15.067	9.3734	15.0576	13.3255	9.6128	8.4306	11.7448	5.987	9.6283	6.3612	9.3066	11.3162	11.6839	11.1761	5.6244	6.4653	7.7387	8.3756	8.9962	10.91	7.0676	9.799	9.471	11.8404	14.0218	11.4268	9.4971	11.3388	14.3692	12.0093
EXOSC3	2.6747	3.7315	2.1853	4.0781	2.3937	4.322	2.3659	3.0564	2.6106	3.0833	4.061	2.506	3.4385	3.6092	3.0859	1.6669	3.4299	3.1029	4.1054	2.6549	3.0191	3.1314	2.9235	1.8397	2.2984	3.9877	1.6069	2.2841	1.7672	3.0897	3.2183	3.5283	2.5419	1.7874	1.8412	2.3999	2.2943	2.3258	3.261	2.1157	3.1881	2.3172	2.7805	3.4399	2.6916	2.5067	3.4811	2.8473	2.5874
EXOSC4	26.5329	25.001	19.2447	25.9644	19.8636	30.9304	16.1392	15.4002	16.2683	18.9074	19.5455	14.5808	22.2995	22.0446	22.5464	9.3372	18.2746	20.1962	20.1111	26.8496	16.6201	19.9911	28.6965	22.1321	13.1158	15.8163	14.2395	18.3319	14.9805	19.7856	19.514	25.6187	21.7024	10.9168	12.4671	13.505	30.406	20.6407	24.1709	13.5462	17.9292	19.9523	28.6638	19.6028	15.5772	18.5082	21.2768	22.9868	24.2152
EXOSC5	62.1358	26.3249	19.9686	27.5239	17.4043	26.0764	13.5128	13.1332	15.5502	16.9644	16.5082	13.2502	18.3144	27.9409	18.3687	10.5952	16.0789	20.6189	25.8179	20.0442	13.6441	20.8769	22.6969	21.7572	13.5117	19.0266	11.4956	15.1447	15.0536	13.2647	18.7655	27.2045	15.6014	9.2271	11.5256	11.7687	16.6977	16.2372	19.3633	11.0198	17.564	15.9497	30.026	18.3198	18.2879	16.615	19.1562	19.5011	23.6918
EXOSC6	22.2711	16.0812	14.2249	20.7005	12.9651	27.8673	11.7541	20.3552	15.695	24.1055	19.5836	13.2581	23.5856	18.3525	26.6827	16.8329	22.0115	18.0467	16.4271	25.9495	18.8871	17.6281	21.9531	17.8945	15.7627	25.0774	9.8401	12.6782	12.669	25.5579	25.2652	17.3823	26.0517	12.2241	14.2952	15.4834	11.6456	18.0717	26.2658	9.8433	16.7869	13.343	17.8057	19.7564	16.1024	18.6734	22.3253	15.7543	16.986
EXOSC7	4.9117	27.5431	10.1239	29.5103	16.1395	19.4292	12.1471	15.3015	12.4918	15.599	19.7211	15.252	18.0825	25.7509	11.0835	8.8048	20.9188	29.3539	23.2779	24.4258	12.869	32.1302	28.0574	23.2191	13.0117	16.2974	9.5656	13.5822	9.6057	13.262	17.1355	24.8638	19.3694	10.7501	11.1665	13.5339	12.6527	14.2851	14.996	12.0615	16.8645	14.1925	33.7798	24.2293	16.3568	13.5752	26.129	18.1006	20.5723
EXOSC8	9.4417	13.0025	7.2192	10.8153	7.3484	9.9535	6.8602	7.952	7.9018	10.0839	10.4075	8.3882	10.868	13.1766	9.4585	5.397	10.4239	11.555	11.7397	12.4071	8.0867	11.4699	13.4184	9.374	6.288	11.4674	4.486	7.0038	5.9464	7.4241	12.8803	14.3657	8.8388	5.7992	5.1545	7.0354	7.7854	6.4701	9.1811	6.9746	9.3476	6.988	9.8245	11.3689	10.4315	8.5359	11.4341	11.6747	11.3565
EXOSC9	8.1255	10.909	4.3547	11.2661	6.8213	10.0452	6.1674	6.0593	6.6086	8.0231	10.3695	7.7208	10.6387	11.6346	8.4387	4.3229	10.1302	9.4238	9.914	7.494	7.0848	10.0901	9.6623	7.5445	5.838	10.7145	4.1532	5.7149	5.1214	6.8119	9.4516	10.2848	7.7908	4.356	4.5758	5.9848	5.6211	5.3707	7.6503	4.9601	9.7169	5.9546	7.4289	10.3766	8.5595	6.4415	9.7193	8.7448	7.1679
EYA1	1.5681	0.219	0.0987	0.1787	0.1116	0.4968	0.1166	0.2303	0.1492	0.119	0.1734	0.1087	0.0689	0.1261	0.2419	0.0432	0.3813	0.1613	0.0767	0.2995	0.0635	0.101	0.2137	0.0912	0.2089	0.1157	0.0598	0.1925	0.0364	0.301	0.2459	0.3403	0.2633	0.0706	0.1906	0.1195	0.0926	0.1409	0.1201	0.2887	0.257	0.1105	0.0933	0.2219	0.4885	0.1784	0.1832	0.3867	0.1619
EYA2	3.913	1.928	9.7366	6.3893	9.6366	8.4067	8.3724	7.6904	6.921	8.4806	7.2168	7.3127	6.0962	9.8125	11.442	10.3651	1.4278	0.9102	4.1649	2.2806	10.6199	6.9767	9.3793	0.9402	9.1306	6.6407	3.5467	8.7924	8.7019	12.2449	7.4614	3.1871	7.9114	6.0572	8.3292	9.5464	2.4602	11.8686	10.4573	2.7975	12.6398	9.7305	1.8862	0.4208	6.0664	9.514	9.5304	7.5728	1.8663
EYA3	14.1188	37.6877	14.3678	44.6531	29.0111	40.7999	30.6053	33.1647	22.7334	29.8534	44.7933	28.5669	50.6231	30.4242	34.0951	17.88	39.774	28.2785	17.6064	16.5938	31.7412	35.5032	25.8348	18.6369	19.9273	35.8183	19.5135	28.3909	13.1924	34.1505	27.965	40.0208	36.235	18.2795	22.996	31.1926	16.9024	26.4975	33.0786	21.401	31.5864	30.0953	20.549	44.4934	22.0764	31.5064	37.7058	32.3384	18.4311
EYA4	0.2308	27.7181	1.1323	22.9694	2.4574	1.4154	2.5902	2.4001	3.3225	3.3771	2.4777	4.3273	5.2167	26.3771	1.7676	2.4158	13.5212	18.089	34.3517	12.8787	3.8495	19.1805	14.0394	5.9687	8.3647	3.0542	1.7015	5.8931	2.2451	3.4887	3.7452	7.1232	7.2584	1.7407	1.487	1.2785	1.9023	2.92	3.1301	2.7628	10.6397	4.086	13.3072	21.0708	2.7872	9.3597	13.6537	6.3659	12.1864
EZH1	16.5782	36.2122	13.9913	40.7929	24.7115	24.0464	22.4444	22.2915	19.2314	25.898	27.1155	28.6135	27.9878	43.5373	16.0145	18.791	45.0291	36.6712	38.4393	36.2339	28.0914	41.7163	37.8019	24.1475	24.9044	36.4465	15.723	27.2259	18.3808	23.5975	25.4966	25.3624	32.9651	18.7576	17.8015	23.1266	20.1718	25.4784	25.8238	19.1136	27.8346	27.3927	34.4221	47.1924	18.4423	34.0552	37.125	38.2019	32.5684
EZH2	3.0162	1.4046	0.7017	1.6395	0.4599	3.2523	0.7099	1.0548	1.019	1.2898	1.5708	0.9834	1.4996	2.462	2.1195	0.8395	1.9162	1.2903	1.2776	1.0414	1.2383	1.5864	1.2153	1.397	0.9712	1.9527	0.4549	0.7486	0.9753	1.351	1.408	1.2008	1.2144	0.6092	0.3177	0.8747	1.0746	0.7955	1.2168	0.8047	1.9767	0.759	0.8459	1.6575	8.6325	1.7609	1.4669	1.5147	1.1418
FBL	123.9834	136.8474	45.4505	108.8813	65.1527	122.5906	55.1706	57.4098	74.122	67.9521	88.2598	51.8166	103.1958	138.3663	75.5858	42.8284	96.2818	135.7808	136.2518	150.3953	67.2011	144.8627	131.0409	100.0634	65.2695	128.393	47.8024	69.9689	51.4132	59.3275	78.1653	108.7211	73.2251	40.3853	46.6355	45.7545	72.8766	60.1998	91.5558	44.3515	81.946	70.1994	135.1761	83.9157	79.6612	87.0054	99.4392	82.0118	110.4616
FBRS	43.4459	34.5196	16.7978	29.7286	23.9297	32.6797	22.2509	20.6895	12.892	21.3345	29.5052	17.7602	31.6823	39.4127	23.6126	10.6439	37.1662	29.4688	26.0646	19.6636	22.0745	24.5924	18.2922	25.4624	22.4513	30.9352	12.862	23.7781	15.9521	24.9408	27.0984	24.0604	26.892	15.0637	15.0687	17.8614	25.0732	23.6987	28.0117	12.7883	20.1575	25.1684	21.8415	30.3948	20.2333	30.0891	32.7755	27.1229	17.9653
FBRSL1	16.5201	19.7568	7.8413	10.797	13.2427	13.9007	11.3355	8.9516	4.8272	10.6651	12.4218	14.1962	13.8374	12.8342	8.966	4.2871	18.5388	13.6761	9.8822	9.7671	11.5584	15.3273	7.6839	14.9039	11.5979	10.6201	5.6442	15.5471	7.3872	10.9632	18.8684	12.3801	14.0898	7.1859	7.9387	10.0925	12.9874	14.4672	12.8664	9.2113	10.1722	14.7127	12.4123	14.7438	11.4837	15.4772	15.7017	16.6933	8.8729
FBXL19	10.1852	12.8579	3.9608	8.6299	6.1877	13.1984	5.5026	6.7813	3.9198	5.8847	10.2405	4.8482	11.8843	12.6878	7.6649	2.2463	6.839	5.8935	7.0149	7.9833	6.831	4.9304	6.9752	4.4324	5.4243	8.0621	3.5048	6.2873	4.4979	6.6134	6.1876	6.6339	7.6794	3.9891	4.5777	4.6261	8.9425	5.5282	7.4266	3.5387	4.9168	6.5812	7.228	6.6759	6.6252	8.0595	11.1241	5.9189	4.1474
FMR1	32.8289	28.3721	19.688	28.5616	25.7677	29.1067	27.4259	24.8542	24.4683	32.1862	36.0222	24.9358	26.2917	27.3076	31.9603	21.0636	30.3696	24.9779	20.2347	21.5183	32.2604	23.116	21.2618	15.7438	21.1536	23.9627	17.4287	24.3898	24.0528	26.7995	21.8284	25.2803	25.6706	21.1299	19.9592	26.1954	13.6374	26.0087	29.7675	17.5524	30.5024	29.7226	17.6273	29.1585	18.2902	22.4202	26.3932	30.2318	16.1209
FOXA1	0.013	0.6039	0.0104	0.3397	0.0248	0.0284	0.0117	0.009	0.0066	0.0651	0.0111	0	0.1941	0.5745	0	0	0.0252	4.8738	7.3539	0.0566	0.0103	1.1884	0.0233	0.9358	0.4672	0.0465	0	0.0185	0.0154	0.0308	0.0577	0.0138	0.0283	0.0093	0	0.0252	0.0514	0	0	0.0208	0.1053	0.0222	1.2998	0.0354	4.4624	0.0685	0.0446	0.0204	0.3329
FOXO1	12.2114	22.3632	15.8724	28.0518	23.108	23.7957	21.1223	21.9058	19.8256	18.7688	29.6951	20.1848	33.7544	17.5883	21.6322	17.8624	31.535	33.7882	22.1262	17.4399	18.647	42.0346	18.018	11.9201	14.3285	33.9122	15.7927	18.9574	17.302	22.4856	21.3761	21.8454	23.152	15.6126	20.5461	21.6678	14.9876	19.2	25.4378	12.4993	24.8912	19.3427	25.0567	22.7915	23.8672	27.6988	19.3275	20.3038	22.1296
FOXP1	1.1884	2.2037	1.0025	3.2729	2.0797	4.0118	2.0374	2.3573	2.2532	2.1954	3.613	2.5754	4.2128	2.6094	2.5617	1.5577	3.4442	1.9379	2.0835	2.4128	2.441	2.8676	2.2195	2.3516	2.0752	6.0392	1.9348	2.3672	0.8867	2.7552	4.0228	2.8158	3.3384	1.8587	1.7722	2.1199	2.4455	2.3451	2.4417	1.911	2.9461	2.4545	2.0373	3.3006	2.6595	2.6415	3.3576	2.8136	1.9312
FOXP2	4.2844	4.6664	0.87	3.2079	0.506	0.9349	0.8369	0.5646	1.0167	0.8977	1.1247	1.5026	1.5644	3.8661	0.9714	1.067	5.4681	2.621	2.5452	3.531	1.087	2.6872	3.4191	2.0528	2.5672	1.4835	0.2903	1.6704	1.4518	0.7286	2.3107	1.6435	3.5863	0.7602	0.5093	1.0163	1.4457	1.2061	1.3981	1.6736	3.2178	1.7501	1.3093	4.8682	0.3414	2.385	4.8734	3.0761	2.4049
FOXP3	3.9536	0.8821	0.1937	2.7129	0.5853	1.521	0.5034	0.3993	0.695	0.4525	0.9842	0.529	2.2667	0.8818	0.7569	0.205	1.4939	0.5916	0.7141	0.3781	1.5047	1.4238	0.4897	0.7873	0.4703	1.281	0.2373	0.3833	0.4617	0.6599	0.3961	0.5338	0.8359	0.413	0.1348	0.3069	0.6033	0.3701	0.4734	0.2774	1.0544	0.8739	1	0.7969	0.4808	0.6696	0.3405	0.5549	0.6049
FOXP4	34.6978	20.7342	23.2823	21.354	23.0628	29.6545	22.7105	20.0359	12.498	21.7148	26.5118	15.7662	29.0481	20.9169	21.9074	11.9647	22.6131	16.636	21.7751	12.1545	21.1151	14.9729	11.1099	18.7632	15.5296	27.0763	12.0545	21.778	19.5672	27.7865	17.3932	20.7187	21.1603	15.1545	20.3327	18.5344	18.68	24.7942	26.8254	11.1364	17.7152	23.3331	14.9517	19.9524	18.5283	23.1778	19.9072	23.3011	11.6033
FTO	26.0388	15.4866	7.6149	12.4044	9.5033	13.0968	9.8648	8.7457	9.4121	10.2211	13.4046	10.2005	12.5069	16.6175	10.2374	9.2575	15.8018	13.6741	15.0717	13.8317	10.234	13.3084	13.4678	8.4867	9.6051	12.7174	7.62	10.017	8.8136	10.2743	8.0599	9.6969	12.1665	5.5292	8.6484	9.3858	6.2387	10.0347	13.8934	6.741	11.3894	11.9443	11.4648	13.2635	7.7822	12.93	13.0165	14.4998	10.3834
FXR1	31.5232	30.4052	16.7779	26.9536	21.7569	31.065	22.4275	23.2149	25.2621	25.7331	31.4041	23.0309	24.9412	31.3103	27.7757	20.1847	28.6941	22.2477	26.9458	28.08	25.2851	25.9665	23.5688	16.0937	19.5002	29.4781	17.5462	21.7759	17.7546	24.505	21.5038	25.8291	25.0695	13.9374	21.2299	25.7615	17.2257	24.444	26.6635	15.8403	26.5409	23.8841	19.5148	28.7958	22.1767	22.3381	27.0092	28.8809	20.4982
FXR2	20.4867	47.588	20.2446	28.4016	27.486	28.0957	27.3696	25.2976	22.6693	24.6241	33.8313	23.3207	30.0949	45.7662	28.9569	19.4848	33.962	40.9053	29.937	34.6713	25.4633	27.0118	30.1844	28.8866	24.6565	32.4972	17.4866	24.4026	20.5956	28.0529	25.2979	27.8232	30.2599	16.3539	20.654	24.1908	20.9083	25.91	27.8837	17.1244	23.5113	26.896	26.786	33.7325	23.8721	28.3855	35.8013	32.7968	27.5487
GABRG1	0.0511	0.0587	0.1769	0.0123	0.4131	0.0463	0.1686	0.3529	0.386	0.1763	0.6234	0.1499	0.1584	0.0183	0.2205	0.1532	0.0247	0	0.0617	0.1727	0.1482	0.0066	0.0813	0	0.0678	0.1139	0.1548	0.2052	0.0602	0.4553	0.0151	0.0722	0.2216	0.2677	0.2014	0.3874	0.0672	0.1859	0.1729	0.0724	0.0635	0.1741	0	0.0347	0.5299	0.0298	0.068	0.1	0
GADD45A	91.0042	73.741	276.7658	112.1227	110.7462	109.3338	121.5014	135.5359	119.6612	148.2106	151.8991	88.5183	107.8288	78.7821	195.4704	115.6614	119.0255	673.3035	92.1396	96.9833	124.7495	181.3874	96.9735	154.586	101.1191	131.7187	61.4059	60.8255	180.5058	100.4483	117.9043	177.9573	96.7154	67.708	252.084	162.6382	72.4005	126.9585	179.1147	57.4396	174.9684	129.5968	114.6604	59.3963	121.0859	134.9085	71.9562	106.6069	113.3373
GADD45B	132.2741	351.4158	173.3702	95.9262	123.9309	112.2576	88.1568	80.3886	48.6646	113.2342	270.1869	42.7592	181.8531	340.4049	240.6767	126.8441	162.4009	1228.8913	137.4497	153.2021	47.6966	748.3452	108.3895	1651.2448	570.9385	319.9621	42.3388	52.2668	100.9222	85.0015	200.1898	542.2645	157.0749	67.3857	52.4539	117.7475	68.9683	76.9457	81.9675	44.1941	390.7822	71.0021	145.1583	103.3792	120.1498	221.9098	62.7907	121.9323	392.3003
GADD45G	3.654	27.0488	14.9471	21.5969	21.3059	10.9745	14.7551	6.6097	5.7832	8.2274	8.4423	6.3398	8.0389	22.5801	5.0527	6.3473	53.362	50.4055	16.4768	28.4746	14.4179	61.4059	16.7709	40.2196	17.0311	25.4944	4.1379	7.7374	14.9502	8.6195	30.5301	37.3527	32.3585	6.7439	11.2603	23.3695	14.1077	9.668	16.1942	8.8985	18.4316	11.2666	51.384	8.4387	10.0157	46.474	10.9712	15.3277	50.8566
GATAD1	22.5043	26.4903	13.9482	28.0785	19.1657	23.5144	17.8864	19.62	16.533	23.5287	29.8238	19.1965	23.35	25.5129	23.0866	13.0428	23.4733	23.6733	19.0794	16.21	20.345	19.8172	17.485	13.3812	15.8075	21.9546	12.6007	16.9453	13.8125	20.1589	18.0848	23.029	18.2907	12.2952	13.604	18.1268	12.8992	16.8683	20.5776	14.5002	19.7706	19.1346	15.3301	21.3447	16.8088	17.7986	21.9723	23.8792	15.3121
GATAD2A	46.728	27.1825	23.8892	25.7009	27.8243	45.5993	24.4067	22.5926	17.6847	23.5212	32.7926	21.9739	38.1549	31.0096	31.5656	15.68	28.9526	17.6768	24.5716	21.1504	28.7275	22.5954	18.5809	15.144	19.7231	31.7133	15.8813	24.9362	19.4463	33.1019	21.4882	23.8234	28.9334	16.0779	19.5479	21.2188	24.5797	26.876	33.3964	16.5716	23.8123	28.9581	19.2548	29.6947	22.0184	25.7514	33.4333	30.7957	13.6642
GATAD2B	14.4872	17.2518	9.2882	17.7887	12.6294	20.9062	12.5417	11.9193	9.4213	14.0456	17.3396	15.2302	18.2231	22.2469	15.4083	10.9198	25.2549	11.7872	16.3525	14.4393	16.4439	14.9966	11.2879	11.427	15.8519	19.2823	9.6377	14.9165	8.0852	15.5965	14.0782	10.4476	21.099	9.4161	11.8782	12.3903	9.1621	15.3194	16.3557	9.2688	17.398	14.3637	11.459	24.2564	11.4343	15.3744	23.958	20.9961	11.4894
GFI1	1.2489	0.0895	0.1452	0.1808	0.108	0.9507	0.0817	0.2117	0.5089	0.4133	0.6088	0.1999	0.6477	0.5247	0.3972	0.0794	0.1644	0.2613	0.3995	0.3535	0.5389	0.3007	0.2575	0.1198	0.2562	1.4787	0.5159	0.1609	0.3413	0.1607	0.2311	0.2166	0.1395	0.1866	0.0298	0.1429	0.3673	0.3379	0.269	0.1508	0.2751	0.2612	0.2401	0.2541	0.9588	0.4872	0.1814	0.2934	0.1802
GFI1B	0.066	0.065	0.0527	0.0409	0.0448	0.0923	0.0424	0.026	0.0332	0.0471	0.0401	0.0277	0.0351	0.0405	0.033	0.0754	0.0273	0.0586	0.0195	0.1092	0.0746	0.1469	0.045	0.0498	0.0438	0.0757	0.0171	0.0468	0.0333	0.0371	0.0668	0.01	0.0818	0.0269	0.0124	0.0456	0.0893	0.0374	0.0798	0.015	0.041	0.0241	0.0427	0.0448	0.3436	0	0.1076	0.0664	0.0911
GLYATL1	48.7908	9.5077	108.8671	3.1851	135.8474	38.7464	140.6436	107.3345	115.2988	205.7817	63.4855	109.2221	14.5776	12.8588	114.332	149.9354	5.9629	5.1587	5.4304	14.7769	126.7077	3.7994	19.0927	1.954	42.4793	23.0455	65.9629	120.6933	127.2176	164.7965	19.6436	38.5907	36.4416	64.9694	195.7673	162.6589	37.4486	187.9107	231.9277	37.9868	81.6323	176.0098	1.622	3.8606	88.5634	36.9274	4.0566	127.4198	1.3653
GLYR1	75.0087	135.4566	63.6415	116.1249	77.1886	100.4614	79.7351	75.3937	63.4005	79.3587	90.0605	76.1967	101.6256	136.581	78.7104	65.004	124.1358	127.9005	102.085	103.1887	79.5674	130.9355	122.4645	87.7045	69.794	74.4951	50.8229	85.3544	65.5099	81.9571	67.3928	90.8833	102.9495	48.533	65.6031	78.0384	64.7899	83.7126	92.5942	64.341	86.7342	91.0927	106.9961	121.362	62.7329	95.5656	115.5071	111.8512	96.5685
GSE1	23.539	21.1188	9.166	17.6276	14.5549	17.8589	12.2017	13.6872	8.5433	12.7161	17.2569	14.6287	18.4158	20.9603	12.0936	9.5804	32.9883	16.1956	18.9998	10.9478	15.0875	23.0608	9.4263	13.292	14.3783	16.1736	8.7069	14.9858	8.0783	18.0725	13.4344	11.8041	21.9683	8.6652	10.1198	12.5276	10.8405	14.6468	15.3658	9.654	21.7295	12.9178	13.9114	22.2586	16.007	19.4417	23.063	17.4917	10.6987
GTF2I	9.1089	18.389	5.2283	8.1585	6.4549	8.7206	7.0274	6.8961	6.4025	7.2534	8.746	9.0343	8.0517	16.8537	6.812	6.0962	15.2144	13.4909	13.5792	11.68	7.9587	16.5169	14.2151	6.6369	9.8051	8.2301	4.9143	8.804	6.9456	6.9902	6.3629	6.6931	11.8521	3.634	6.4328	6.8655	4.1343	7.7749	10.0721	8.2513	10.8566	8.0295	9.9023	17.6481	6.3867	10.6877	17.2345	16.2424	9.7127
GTF3C1	32.8766	38.6177	13.9731	30.6205	21.3452	33.4892	21.8952	20.9157	17.9501	21.1378	27.3621	21.7585	31.4421	50.0436	22.3187	17.5406	50.1021	38.7116	30.8977	31.3499	26.6289	39.5103	32.2939	26.7095	26.9596	28.6972	16.0413	26.7939	17.374	28.0156	20.5555	20.0515	32.9175	11.9593	17.5449	19.8124	18.8296	25.5283	28.9244	20.4279	22.3029	23.2479	37.0902	43.007	23.6602	33.703	40.559	33.3044	28.0009
GTF3C4	13.4057	18.5424	8.983	19.2339	11.793	19.9843	12.7775	12.8552	13.4764	13.6749	17.2196	15.1986	18.1033	20.8378	17.4602	10.7005	21.2695	10.3375	17.3982	16.5519	14.673	15.2638	18.3719	6.3961	11.5149	18.131	10.5984	15.8108	9.445	15.4912	8.7098	10.0816	16.3958	7.6265	11.8982	13.5064	9.3377	14.0023	18.7372	9.9436	21.5299	14.2198	11.6153	22.953	11.9287	15.1678	20.7402	18.8457	12.4458
HAT1	24.8362	20.8602	10.2617	22.444	12.4064	18.5521	11.5007	11.9467	16.4575	15.3078	17.2112	14.3839	22.6303	22.8955	16.2466	10.3199	18.8203	22.5235	20.3997	26.6388	13.3612	25.2021	28.366	15.1097	11.321	20.236	8.9251	13.2243	10.7412	13.4478	14.5068	19.9713	17.0665	6.8567	10.268	12.7011	12.7869	12.1532	16.0542	11.4455	22.4983	12.6008	21.4644	20.9317	13.7354	13.9013	18.9765	20.3826	23.4079
HBP1	41.0399	36.9561	24.1178	34.1665	19.6709	27.1385	23.0659	24.4416	27.5565	30.3982	25.9454	26.2918	25.9683	38.6171	28.3361	19.6921	33.8227	27.8282	34.1454	33.2513	23.4871	31.0604	34.7743	14.1324	21.4909	23.6297	16.7255	23.381	24.8993	20.9998	14.4599	25.8694	31.5177	12.7613	25.1991	24.8244	12.3696	23.9514	25.6053	15.5687	35.0902	23.9826	21.9797	37.1351	14.3467	24.5474	31.9592	33.0871	24.5737
HCFC1	32.7125	32.5069	15.8007	30.6317	26.8352	41.7824	25.4389	20.9217	12.9616	21.5106	31.1723	23.5703	39.0917	46.1316	23.3503	13.334	55.8842	29.7572	26.3527	20.6628	27.3926	28.8083	19.0848	21.9822	28.4973	30.4746	14.9638	30.3329	15.7791	28.4239	18.9925	20.5892	37.841	14.0217	16.3017	17.6811	20.834	28.6998	32.8277	18.6334	22.8316	29.4049	28.5996	43.9058	27.8942	39.1615	46.9173	33.8662	17.4813
HCFC2	15.2574	16.8046	8.6155	9.9853	7.1409	9.5103	8.8812	9.6774	9.4486	9.9637	13.1189	10.9325	10.5593	17.1266	11.4996	7.8819	14.817	9.5433	13.3185	15.614	9.6024	8.406	12.8896	5.912	8.7565	12.0241	6.5428	9.0833	8.0321	9.8084	7.7478	10.9924	11.5452	5.9351	7.4729	8.9395	4.5758	8.3534	10.4161	7.3125	11.4647	8.4245	7.2606	17.2194	7.3622	12.1424	15.0985	13.3663	8.9943
HDAC1	72.1337	141.8098	37.7322	153.0569	60.0466	85.9533	52.2761	56.9162	56.6922	59.5201	81.0898	62.5521	92.0045	147.4818	61.4911	38.7797	117.7009	144.0022	166.71	117.3366	58.312	158.2093	133.8012	102.0648	71.6616	84.9808	44.514	67.4067	43.4216	62.5728	86.2913	96.3136	88.8408	38.5139	36.9907	53.5307	59.4851	58.0087	74.5743	57.5869	100.432	71.3842	117.8277	108.3593	61.0296	81.5308	100.5048	87.1497	109.2913
HDAC10	0.5347	0.126	0.1115	0.1598	0.2322	0.1643	0.0941	0.1044	0.0293	0.2406	0.1979	0.1478	0.0721	0.1249	0.1383	0.0581	0.2019	0.1084	0.1203	0.0589	0.1379	0.1087	0.1318	0.1104	0.0926	0.0726	0.0845	0.1236	0.1782	0.0914	0.1646	0.2588	0.1429	0.2657	0.1069	0.09	0.2018	0.1384	0.1082	0.0371	0.0794	0.208	0.1492	0.0631	0.1757	0.1222	0.1592	0.091	0.0722
HDAC11	13.7742	51.1616	12.6949	50.4814	23.0715	22.7793	19.441	17.2032	15.2694	19.0965	20.6213	15.4748	25.1485	48.0633	14.6575	16.0093	47.9849	43.0966	34.7042	50.3241	18.3805	44.6973	61.996	44.0097	25.5671	25.5463	14.085	27.2955	18.8537	19.1961	28.7342	33.6712	33.054	12.4032	14.5142	15.8892	32.6247	23.4149	29.3499	17.5017	33.4244	25.8985	45.5435	50.2378	15.5801	34.337	42.7393	30.3064	44.0314
HDAC2	13.9362	19.5366	8.8479	18.1947	10.8946	21.1631	10.408	10.9552	15.4067	13.8363	17.8851	13.1581	19.1005	23.1901	18.0246	8.6878	15.5011	17.3642	17.0875	21.4056	12.6245	16.9946	20.2478	12.7404	11.913	18.8604	9.424	12.4481	9.4037	14.184	14.1314	16.4331	15.5638	6.7494	9.6469	11.6553	10.529	12.2933	14.4304	11.3993	17.2725	12.7784	16.6574	18.351	13.5135	13.6668	17.6564	18.4215	19.4669
HDAC3	46.1526	31.5548	16.2605	21.5213	17.9991	25.1962	16.8257	16.6925	17.3325	20.2879	21.0189	18.8171	21.7079	37.4184	16.3438	12.0524	22.6398	31.8896	31.2656	31.4939	17.9334	28.1942	36.2912	19.435	15.334	24.3215	11.6331	18.5427	14.6892	16.4813	16.297	24.4038	19.8994	13.1286	12.147	14.8514	12.7963	15.5698	20.5757	14.6458	17.5829	20.0701	30.8695	27.1985	16.6135	22.3783	28.0522	27.4094	28.7766
HDAC4	6.4834	4.0318	2.3309	6.6819	3.7643	6.1802	3.8476	3.5835	3.1523	2.9938	4.6545	3.5264	5.6828	5.576	4.5035	2.4594	6.7724	2.4886	4.301	3.6729	5.5642	3.3751	3.1171	2.3249	3.0833	6.1097	2.6927	4.5091	2.3257	6.221	2.4217	2.7228	4.4319	2.3944	3.2166	3.5231	3.2013	4.5504	5.6457	3.0608	3.8623	3.801	3.1193	5.6671	3.6104	5.071	6.5742	4.1065	2.3991
HDAC5	24.5371	36.106	16.577	32.1268	27.884	43.0804	29.5196	30.0798	20.2812	27.0076	38.0877	26.5797	33.5064	42.5105	20.8168	14.6548	35.3556	29.325	28.74	34.0634	27.9913	37.8544	24.874	23.1552	24.825	41.6607	19.8239	28.7058	13.4628	31.3701	30.3216	36.3029	33.4065	18.1239	19.8682	24.9801	30.5154	29.1955	29.7285	14.7995	22.0924	29.2402	22.4977	31.0683	21.9406	31.0735	38.9604	30.3104	17.9458
HDAC6	73.5256	26.9815	36.4584	22.4009	31.8013	29.1666	31.0524	29.1231	29.9414	38.2582	23.9254	25.3428	22.2243	27.4188	32.373	30.3101	32.3935	31.1832	22.9711	19.9637	49.926	34.6725	25.8588	19.2907	21.7498	19.0883	22.6837	31.1203	44.8831	40.4932	19.342	21.1824	24.5416	24.8123	34.312	28.8891	14.7948	46.5022	44.3667	18.7617	26.754	38.6399	22.2907	21.1494	24.6058	25.8786	22.822	34.9982	20.5711
HDAC7	30.491	32.3378	6.8	26.8081	14.3835	38.2257	13.2788	14.7334	10.0479	15.8706	24.5282	14.3453	29.3051	44.8672	17.5389	6.8188	29.9937	21.5103	34.3032	17.2306	15.8153	24.7113	16.2219	17.737	13.7635	31.6157	9.943	15.8689	8.2458	19.235	19.1314	21.8769	21.9334	10.3453	6.7601	9.0789	17.51	12.8663	18.3923	9.548	14.2293	14.4754	22.8189	28.6522	13.7333	25.3156	31.6352	18.9004	15.6626
HDAC8	1.051	0.7582	0.5043	1.0646	0.66	0.9488	0.6267	0.8197	0.6838	0.8883	1.0038	0.637	1.0323	1.0269	0.6316	0.5529	0.7111	0.8117	1.0123	0.6482	0.8533	0.8599	0.7953	0.7829	0.5072	0.9712	0.419	0.6629	0.6018	0.8027	0.968	1.0502	0.7362	0.6485	0.4692	0.6426	0.8115	0.5514	0.8765	0.7361	0.6733	0.7391	0.8945	1.066	0.7466	0.6496	1.0158	0.8663	0.7063
HDAC9	2.3163	2.1288	0.645	1.1879	0.8902	2.7217	1.4524	1.5599	1.8854	1.6822	2.7655	2.2855	3.6468	1.9754	1.6184	0.8812	0.7332	0.9007	1.7829	3.2709	2.0442	0.9907	1.6475	0.63	1.501	5.7298	1.2472	1.2401	1.1096	1.0506	1.6358	1.74	1.7161	0.7172	0.8378	1.1096	1.231	1.2416	1.8048	0.9334	1.359	1.3262	0.771	0.6993	0.7296	2.7471	1.3352	1.9385	0.6132
HDGF	182.8952	257.1511	175.4539	189.3914	173.5408	307.0565	163.7821	155.3141	170.8936	196.2959	229.8035	133.9592	240.1127	238.8302	206.029	140.4266	178.0047	288.8949	272.201	265.4837	165.5072	256.6327	221.9349	165.794	133.8001	204.849	117.0214	175.3774	159.8066	198.0188	154.7594	210.6933	175.1913	110.512	152.848	169.5953	167.3735	176.8069	235.8712	122.7378	174.5427	210.1401	314.7098	177.8531	163.2451	167.2284	217.1105	222.336	198.3553
HELLS	0.6747	3.9838	0.3534	3.1474	1.3805	1.8991	1.2754	1.4333	1.1964	1.0886	1.6361	1.2312	3.5303	3.6257	1.0077	0.7593	2.7472	3.9498	2.0068	2.1637	1.5339	3.3571	2.9914	2.5973	1.2793	1.6691	0.7008	0.9684	0.6217	1.4088	3.2167	2.9272	2.6274	0.8952	0.5551	1.191	1.0604	1.0351	1.3145	1.434	2.8639	1.4637	2.3724	3.3268	4.3298	2.15	3.5783	2.1843	2.9153
HIF1AN	14.3896	18.364	9.1685	22.885	12.7793	18.0354	13.3195	12.6248	12.0879	12.5465	16.945	14.0144	16.7582	24.0428	11.8717	10.4941	21.7719	19.057	21.3736	19.5226	15.7603	19.4098	19.1781	11.275	13.2788	16.3466	8.9519	13.9751	11.1956	14.3535	10.2024	12.0666	15.6905	8.9488	10.2759	13.1471	9.5669	14.7049	14.6633	11.5478	15.124	14.2818	17.6912	22.4655	11.4444	16.5223	22.7657	15.3573	15.2825
HINFP	3.9698	6.9323	3.5828	5.5391	2.554	4.5328	2.9992	3.1047	2.6842	4.125	4.1792	3.4947	4.0693	6.136	4.5384	2.7072	5.6627	4.4808	4.8213	5.1996	3.6898	4.1751	5.1461	3.5368	2.983	4.437	2.0445	3.3469	2.9769	3.6356	3.994	5.2419	4.1317	2.7819	2.7386	3.4641	3.0588	3.3596	3.5268	3.0398	3.8229	3.4916	4.1667	6.0349	2.9997	4.1206	5.3833	4.7495	3.6101
HIRA	7.2155	6.6884	5.1562	8.4387	7.4226	11.9373	6.4318	6.6201	6.2022	7.0321	6.0052	6.8483	7.372	7.956	7.9059	4.2278	5.6333	4.9625	6.0128	7.3477	8.8106	6.2574	7.3743	6.1887	5.2057	6.5561	4.8098	7.0581	5.4689	8.3368	6.9074	5.5347	6.8807	4.3517	5.8136	6.4533	7.4684	7.8367	9.2085	5.8681	6.2046	7.9724	6.7641	7.2371	5.6885	6.0843	8.2499	7.8512	5.6081
HIRIP3	21.4035	28.404	10.9933	25.3651	20.2483	17.7905	17.8466	15.4638	14.3607	17.7683	17.985	9.3136	20.0904	31.863	14.5129	13.3452	29.6605	24.3126	19.5242	30.3413	20.4094	27.8074	22.8174	21.7206	18.3333	21.4581	12.3413	20.5864	17.0489	18.8127	21.7046	20.1537	20.5916	10.868	14.1896	12.456	17.0679	19.0553	20.462	7.2581	18.4802	20.7421	24.2727	22.2705	17.8777	22.056	29.7029	19.1772	19.7477
HJURP	2.3044	0.1336	0.0722	0.2834	0.0286	1.7198	0.0678	0.2601	0.3792	0.1827	0.359	0.2357	0.2428	0.6798	0.3162	0.0602	0.189	0.0749	0.1403	0.1418	0.4647	0.176	0.2966	0.0636	0.1699	0.4971	0.1369	0.1814	0.2397	0.1303	0.12	0.1756	0.1415	0.1076	0.0396	0.1166	0.2377	0.0747	0.1529	0.2161	0.2901	0.1283	0.2161	0.1737	7.0696	0.6463	0.1547	0.2595	0.4574
HLCS	10.5975	20.8109	5.0102	18.9784	8.7363	11.6968	8.2698	6.745	6.4857	6.3649	10.1896	10.8422	14.1618	23.2899	6.9522	7.5676	27.1205	20.819	19.489	18.6593	8.422	17.7778	22.7421	15.1294	12.5727	8.9264	4.9358	11.5073	6.7666	8.049	16.2552	10.8053	18.8184	5.0657	5.744	8.1822	13.0724	9.0058	12.3179	12.3604	14.6502	9.6535	18.5038	23.6802	6.8335	13.6642	22.153	17.4273	17.1086
HLTF	11.8177	25.1836	8.3365	14.9831	13.1836	11.6357	14.2257	12.253	12.1912	12.962	17.0041	18.2783	14.3019	25.1342	12.5074	13.3194	27.5974	20.0546	19.2501	20.4074	13.6106	19.0234	23.7701	9.4078	17.1107	13.3544	8.9315	17.2977	11.0722	14.423	9.7574	13.1357	22.1901	6.4295	9.8042	15.2864	6.5661	13.7541	14.6548	11.6039	20.2577	16.3602	11.9849	31.3834	13.4358	17.5271	24.6185	27.4838	15.5406
HMG20A	12.9787	18.8569	8.8701	15.3842	10.5141	14.7295	11.4914	11.6271	11.1845	12.4193	16.0282	14.1281	14.3806	18.9229	13.2576	8.6594	20.9672	13.3331	20.492	16.9801	12.357	14.7114	14.4564	6.1758	10.8015	12.6521	8.3592	12.3121	8.6419	11.4208	8.7742	11.4434	12.1634	8.2258	10.1037	10.9189	7.1137	10.6391	12.8824	8.4958	14.0218	11.9306	10.3727	18.1557	9.8998	14.6085	15.8683	19.0374	9.6521
HMG20B	45.7776	44.1408	30.2018	32.105	33.5467	46.2113	31.2533	28.1133	26.5473	34.3763	37.3153	24.6508	35.1251	43.3926	33.0761	16.165	33.5979	43.0155	38.6512	48.8142	29.8265	51.809	41.5686	34.0644	23.7833	41.688	20.5581	33.0433	25.016	30.5984	34.3087	48.4184	33.611	21.2882	22.4786	24.4526	38.7837	31.0898	37.5456	19.273	27.5511	36.7516	50.9378	29.2394	31.8613	41.1596	39.8293	37.1419	38.8227
HMGA1	25.2756	54.3484	33.1819	96.9414	38.5039	127.1029	25.3226	33.4964	34.7857	27.4832	78.6072	25.0861	160.9173	86.967	49.8396	15.5966	50.1745	216.8172	70.5399	45.0393	30.9693	77.5306	53.4756	47.6387	28.6876	57.8242	24.7845	28.5326	25.3828	55.7729	40.7348	72.4142	58.8389	21.5917	19.4171	24.5144	36.9818	24.8823	36.8703	24.2445	39.8424	27.8135	133.8168	46.0822	132.9487	45.9794	60.8238	30.791	53.4759
HMGA2	0	0.0489	0.0275	0.0442	0.0363	0.1744	0.0241	0.0264	0.0558	0.0354	0.052	0.071	0.1563	0.0821	0.0428	0.0191	0.0663	0.0475	0.0711	0.0111	0.0242	0.0268	0.0684	0.0202	0.0076	0.1192	0.0255	0.046	0.0225	0.0841	0.0575	0.0364	0.069	0.0273	0.0176	0.0111	0.0783	0.0303	0.0711	0.0284	0.0214	0.0456	0.0144	0.0648	2.6039	0.0401	0.061	0.0628	0.0264
HMGB1	79.9467	78.7387	42.4447	75.5739	56.5398	78.8634	50.6631	59.4724	68.3424	64.9426	85.8234	57.7848	84.8739	101.0282	64.7476	42.6968	84.9345	96.0369	90.5623	102.0479	55.4566	82.3577	103.2005	66.2676	45.4151	91.5759	37.2524	53.1943	42.8752	53.8429	73.4902	92.5209	67.8873	36.6924	39.1863	49.8664	46.1973	49.4446	67.7376	44.608	79.5479	54.3517	90.2533	75.268	54.1726	60.5544	74.4002	82.9713	91.0648
HMGB2	45.3499	58.5549	22.3142	88.4718	44.8855	59.7942	43.4124	38.4072	45.1084	46.3096	55.4551	46.0704	72.4196	70.299	41.3096	33.1064	95.8913	99.5885	90.9891	73.1569	42.6996	188.4503	60.1245	124.4705	59.0426	62.756	29.8297	43.7899	34.435	38.2411	117.1226	90.0022	57.2681	25.4985	37.9996	45.9863	52.3161	46.1617	41.0068	39.7098	116.3795	44.7842	103.3521	57.3435	76.3689	71.5768	41.3601	90.8773	109.8755
HMGB3	7.7488	18.6192	9.247	29.9667	16.3473	33.4342	14.301	10.9576	16.9937	15.4896	22.0781	11.8223	23.7991	37.546	18.571	12.0648	27.3043	28.991	16.9518	14.7887	12.6548	21.5123	19.4373	16.9005	10.3427	21.2094	7.8576	12.7956	13.3833	12.9028	10.9183	18.6738	15.8061	8.2148	8.3948	13.4502	12.9021	13.4803	23.625	10.5313	21.5956	15.5464	30.5396	18.9498	15.202	17.3958	18.6094	19.5267	21.899
HMGN1	54.0918	60.0869	34.9701	67.7224	42.5209	67.4986	37.0532	36.035	43.013	49.2783	72.5581	38.6077	60.9313	61.5431	53.488	29.5456	48.8472	67.0752	60.3984	62.4923	40.1163	71.9201	56.377	45.0209	36.7736	56.3781	29.9244	41.1474	29.4248	43.0893	48.1063	69.1286	50.9115	30.148	29.6591	45.543	36.928	39.7968	51.8801	34.7509	51.938	42.2634	67.4062	40.043	47.3358	39.0626	56.2474	55.7527	53.5516
HMGN2	102.7928	117.942	78.5651	156.8742	96.0108	107.1903	83.7345	77.3524	94.0161	110.3056	122.0768	84.4654	120.5095	109.871	92.1822	54.4148	108.0597	104.2989	118.4096	118.0917	98.0873	139.0023	99.8842	86.6663	86.5472	122.3805	65.6926	89.5214	80.7147	89.8376	122.5536	132.4835	94.8056	55.1953	67.9145	71.7617	78.92	87.2014	111.5406	49.2283	131.7416	93.943	113.2928	84.5118	111.499	95.3746	87.1799	119.2079	87.8069
HMGN3	202.9583	137.5865	115.1521	208.8719	142.717	234.5946	129.3479	145.8607	171.1474	206.5892	219.4288	141.8418	153.1764	156.2102	168.5054	107.036	154.4201	175.093	129.046	134.7576	162.3894	194.8132	183.0126	141.1337	106.8868	182.3157	110.866	140.4895	109.2402	161.7301	196.0038	244.4587	142.9055	113.0083	95.1232	144.7637	144.1644	124.5087	186.6088	128.2541	186.1811	151.3023	149.2596	138.5142	135.9757	124.7515	149.428	203.7626	169.4504
HMGN4	91.8146	148.3863	74.8002	172.7937	74.0769	161.3906	66.6226	81.6912	114.6035	106.0274	134.0514	83.9585	149.8889	156.2699	112.1973	57.286	137.3573	167.0264	176.1974	158.3012	83.2791	174.9264	177.7679	118.009	70.8394	151.1791	66.2899	75.527	72.6896	82.1674	95.0938	138.9863	105.3671	48.8563	63.4923	74.7526	73.2025	76.0782	98.6573	68.0951	152.4443	81.4489	168.2132	105.5867	78.0773	90.2198	101.1223	118.3364	145.5153
HMGN5	10.3104	20.0357	10.9148	22.2988	14.6399	16.2942	13.2864	12.4119	15.1521	17.2277	17.0195	13.1247	19.4208	30.6271	18.4745	12.7602	26.8775	20.1226	18.1995	22.5719	19.0369	20.0244	24.4984	18.1033	19.6305	14.1185	10.3338	18.2322	13.5478	16.7826	26.6081	25.1801	20.828	10.8254	11.4271	14.9938	13.0021	14.7953	16.0204	14.2204	22.4948	19.8672	18.8129	22.0101	12.6564	18.5853	23.3407	25.8609	20.6657
HNF1A	18.9087	1.9062	17.3142	1.4248	9.808	7.3686	10.8132	7.7235	7.8507	12.0496	6.4498	4.5231	2.1011	2.0297	8.0972	7.2068	1.9664	1.0679	1.1253	1.6576	11.3359	1.3108	1.7283	0.8577	2.947	2.5628	5.0764	7.9247	15.7621	9.1261	1.5803	3.5188	3.376	6.2803	14.273	8.3318	3.5224	13.5486	13.5485	2.2928	4.1103	14.8714	0.8558	1.7779	5.3624	3.9592	2.2468	6.0497	0.8294
HNRNPA1	203.9481	246.8945	103.3895	302.4606	134.7044	276.9194	136.7527	143.8102	154.2396	157.4176	233.4454	132.6915	221.1824	265.6112	213.7117	108.0687	230.8813	215.0867	246.4919	234.9516	150.3872	274.7574	237.4979	164.0876	138.0245	261.0212	106.1226	145.4974	121.7691	148.9873	184.7254	238.9906	189.9475	89.5749	115.3233	132.2949	142.0352	134.5475	206.6166	90.3378	196.5176	160.2814	257.0261	197.7123	169.0298	175.9665	216.4238	204.8002	192.7809
HP1BP3	44.4688	79.9002	38.0604	63.0942	58.0012	63.1316	49.6961	55.9957	48.4734	59.4549	77.172	65.148	68.1283	78.3724	49.5751	45.3162	82.4152	90.759	80.4405	64.1031	55.7568	90.2399	75.1287	54.5291	49.4505	68.7244	33.9028	53.8557	40.321	54.0307	60.6288	61.9356	71.9494	37.3794	43.0421	52.5352	40.4247	53.8903	65.1986	45.1463	69.9149	59.3128	66.6275	78.4548	54.3096	61.9405	69.1179	88.2763	61.2472
HR	1.3296	0.6765	0.3003	0.8682	0.378	0.6522	0.7217	0.569	0.5604	0.459	1.1626	0.5443	2.8412	0.6834	1.0568	0.4478	1.4995	1.0922	6.1998	0.3454	0.9832	2.0999	0.3062	0.7093	0.5323	1.5213	0.2758	0.507	0.524	0.6932	0.889	1.0802	1.0187	0.5473	0.2944	0.4757	0.4163	0.3872	0.8376	0.1651	1.0551	0.5418	0.5567	0.7205	1.2398	1.0378	1.0309	0.662	0.4489
HSPA1A	51.4936	99.6243	54.9028	117.1049	44.6701	70.2109	50.5307	63.392	59.1572	64.8756	229.3483	37.3957	78.9208	84.9019	71.4269	42.5396	94.4777	165.8879	97.3419	118.6557	71.923	167.0475	67.1359	189.7828	112.6795	105.623	70.5215	60.242	35.0271	90.354	82.3136	135.5454	84.5402	33.3341	54.1994	80.6421	79.7552	77.2203	112.9826	40.5888	139.7488	41.7505	97.383	63.6535	48.7989	38.4271	96.3046	68.0636	82.5434
HUWE1	101.7089	91.6426	37.7665	60.5366	56.5065	79.7568	64.1448	52.8969	40.0566	52.2706	68.5525	65.9678	78.5503	108.2077	49.3043	58.2352	131.8524	73.3824	60.8585	61.8362	73.2262	77.1723	58.2385	40.6838	77.4479	58.9889	42.5276	78.7319	40.6398	73.0666	42.3593	44.8645	87.7345	28.8799	51.2279	55.7015	32.7286	74.496	81.5586	45.432	56.8928	70.2341	55.874	118.3023	55.5122	97.3385	110.6733	78.8601	41.0373
IDH1	92.4674	40.6606	85.5075	38.3449	55.4905	47.64	75.681	79.3694	100.5638	105.2001	44.0981	67.6494	26.3095	50.0695	59.4491	63.0741	32.9205	27.1797	54.8319	36.6175	107.9553	41.0561	45.7931	23.1776	40.5469	29.2798	80.2532	66.7254	93.9527	83.3205	23.3592	31.7966	34.1932	52.036	83.4988	83.8879	23.6968	88.0768	62.2575	34.5348	54.1236	79.4067	41.3294	25.7696	60.383	42.2036	29.5196	54.4519	27.792
IDH2	61.928	710.4424	223.44	676.1176	430.6203	272.9456	347.2623	299.2305	201.3236	309.5715	364.4262	446.9475	376.2832	434.7013	241.1416	228.7265	662.716	658.9815	331.7561	497.2143	277.281	696.615	837.5919	567.8248	503.1842	187.3368	195.7026	462.1677	281.064	284.1785	533.9115	436.3912	535.6549	215.4794	229.2923	288.234	501.1503	373.2405	436.8401	454.0778	699.7864	434.8648	429.2187	773.4047	328.3898	497.2311	487.8864	621.9932	549.5335
IFIT3	86.9719	60.8256	19.8491	76.2099	40.1925	59.1297	34.7377	43.994	37.7667	50.4813	61.3453	59.2881	45.157	92.6405	43.857	31.241	59.7489	224.1258	97.5915	75.3128	54.3533	66.0765	171.4624	93.8793	55.8022	47.2099	31.9829	43.8538	24.3917	36.4765	54.1873	51.8231	51.3119	24.164	22.0873	32.9592	38.3061	38.4204	44.8737	30.9158	65.6476	37.3198	64.6767	70.9643	24.3605	37.7237	66.2738	91.8673	54.8734
IGFBP7	1612.6003	1836.5147	1120.041	1434.1376	1008.427	2380.8549	1018.8587	1368.7771	1455.2951	1505.359	2109.5806	1270.6962	1683.9544	1848.666	1940.6887	665.6474	1355.5622	1749.1068	1581.5408	1495.6333	1139.2029	1600.8918	1583.5041	874.8511	855.1391	2371.7362	872.1803	948.4142	978.2742	941.7869	1347.6101	2022.0978	1169.7358	791.1538	691.6603	1010.7091	959.2149	921.7335	1382.5306	617.9517	1443.1773	1053.5995	1237.4122	939.5866	812.0313	1778.3567	996.0994	1528.65	1384.8215
IKZF1	10.6922	0.3687	0.7117	0.4729	0.2305	6.699	0.4978	0.768	3.15	1.1321	2.5478	0.7113	3.085	2.6675	3.7943	0.4477	0.4069	0.213	0.7962	1.1562	3.4099	0.3407	1.2203	0.2503	1.0176	4.6632	1.8295	0.5116	1.2022	1.2307	0.2145	0.5866	0.461	0.7229	0.322	0.6478	0.9938	0.8523	1.5516	0.5376	0.9658	0.9698	0.8955	0.4397	2.3189	2.9996	0.5473	0.949	0.3455
IKZF3	5.1476	0.2632	0.3541	0.2673	0.1189	5.2333	0.2658	0.4552	1.2017	0.8313	1.9442	0.478	2.4383	1.2945	2.3854	0.2044	0.1426	0.0813	0.2881	0.5225	2.4989	0.1859	0.2035	0.1319	0.6447	4.8657	0.9467	0.2295	0.4287	0.9784	0.2866	0.3072	0.2423	0.2517	0.1493	0.2695	0.9146	0.4961	0.7451	0.2415	0.3142	0.6438	0.2875	0.1619	0.4344	1.3932	0.3242	0.6451	0.0353
ING1	5.8561	14.5109	5.9552	10.1035	6.0995	8.4739	7.283	7.9849	7.1111	6.5121	8.1364	5.4787	11.3869	11.1457	7.4221	4.1347	11.8146	22.4183	12.2873	9.37	6.1492	14.6358	7.3056	23.3081	8.5807	8.6869	5.0876	5.4083	6.3532	7.8651	9.4463	7.9904	8.6035	4.3053	5.5416	6.2995	5.5825	6.7289	6.737	3.6134	12.0123	6.1642	8.318	7.1564	6.8853	8.9	7.8042	8.4092	12.8615
ING2	5.5522	11.4898	7.7813	11.1276	8.0831	13.6313	9.2993	9.2475	9.8829	7.7577	12.8512	8.8146	11.7862	9.5471	10.2206	8.6436	9.6457	8.713	8.6632	10.0818	9.6455	10.3144	11.2407	8.2944	7.1845	10.02	6.1846	7.3698	10.5619	8.8658	11.3399	11.0926	8.645	6.2246	11.4484	11.8237	9.0993	9.6194	11.2202	7.5907	11.317	9.2969	8.4836	9.3282	9.0932	10.0421	10.1869	11.8552	7.6342
ING3	10.5804	8.1252	4.705	9.1713	6.568	8.7978	5.1282	7.17	8.0648	8.0728	8.9214	8.1083	9.1283	10.5263	8.6735	5.6853	9.8913	10.4563	11.6256	11.2917	6.8987	11.769	9.9143	7.6863	6.9623	9.1224	4.4324	6.9175	4.6779	6.492	8.4043	8.2715	8.3688	4.2539	4.9517	5.5494	5.563	6.9401	8.8303	6.1157	10.3278	6.0158	8.1332	10.4047	6.0508	7.3658	9.2455	10.6505	10.0519
ING4	44.5489	42.3302	24.7002	32.9642	25.0533	30.2636	25.3452	23.7696	26.885	34.7976	29.6565	27.3878	29.8533	53.8588	27.8425	19.321	34.1596	38.0415	36.7384	45.7336	27.493	32.637	47.3043	29.7771	22.7956	34.8507	18.0588	28.1524	19.5743	23.8205	28.3536	42.8124	28.7802	16.6802	17.2932	24.2038	26.2517	23.0388	32.3722	21.7739	24.9587	27.2399	41.7012	34.8864	19.1878	28.9661	33.3362	40.7383	34.4257
ING5	6.1595	8.9002	5.2044	8.6924	8.2855	7.4973	6.2586	7.2685	5.0568	7.5752	7.7929	6.3651	7.41	10.0681	5.5504	4.872	9.2314	8.0948	6.3571	7.7707	8.5156	9.2343	6.5653	6.3058	5.7774	7.5964	3.9699	7.2034	4.7488	7.9839	9.6369	8.9263	7.2064	4.8615	4.5517	6.9289	7.5872	7.2915	8.7238	5.5768	5.2732	7.2264	6.8299	7.1954	6.3185	6.6516	9.379	9.5802	5.3196
INO80	14.5534	23.159	9.9001	21.0236	14.2827	20.6777	12.9525	14.1008	11.0039	14.1276	18.5291	17.2041	19.4493	26.9412	13.6012	11.52	23.7708	17.8409	19.3955	18.0081	15.9336	21.8875	20.5585	9.6453	13.2344	18.4343	9.1846	16.6248	9.386	15.3036	12.9906	13.7403	20.67	8.6912	10.5096	13.0199	10.7446	14.3083	18.095	11.4515	17.5273	16.1508	16.4094	28.2312	11.1537	18.4815	25.6657	22.5252	12.8256
INO80B	0.2794	0.2753	0.0957	0.0578	0.1898	0.217	0.1795	0.2481	0.0201	0.1424	0.1699	0.1952	0.0495	0.3431	0.2793	0.1595	0.1926	0.1738	0.2891	0.0578	0.1579	0.1555	0.0715	0.0842	0.3973	0.2492	0.1209	0.1131	0.1412	0.3452	0.0353	0.1269	0.2597	0.5418	0.1835	0.1545	0.0945	0.1584	0.2026	0.1696	0.0496	0.17	0.0904	0.2707	0.2129	0.2097	0.4099	0.3125	0.0826
INO80C	13.2163	4.5276	5.9922	4.6717	4.0783	5.7365	5.1545	4.5523	5.7472	5.9835	6.2767	5.0489	4.4462	4.9255	5.9932	4.3764	3.4161	6.8514	4.6023	4.2469	5.5728	4.6134	4.3128	4.2147	3.1769	5.5659	3.6704	4.2849	4.8619	5.1559	4.729	5.9049	3.9693	3.3959	3.9428	4.096	3.2764	4.8626	6.7573	3.1766	4.6518	5.7508	4.4383	4.0091	4.2357	4.252	3.871	6.4402	4.9795
INO80D	9.6017	5.2321	3.2252	5.6914	3.7395	6.2483	3.7755	4.834	3.7687	4.2981	6.3769	5.0367	5.8005	7.5392	5.4606	3.8497	8.4479	5.1229	6.9327	5.1928	5.4922	6.7128	4.3659	3.2584	4.1477	6.0614	2.6759	4.4407	3.3494	5.2925	4.6317	3.8627	5.7776	4.2824	3.5909	4.3681	3.0427	4.4694	5.5018	3.672	5.749	4.1278	4.3094	8.0936	3.2926	5.8277	8.2344	6.0793	4.0899
INO80E	14.9193	11.7737	8.4657	8.7206	8.8173	11.1333	7.1146	7.7247	5.1506	10.7281	10.2393	7.2966	10.8552	14.4589	8.0183	4.1091	10.3724	11.1025	14.5239	10.5526	9.7812	10.4574	10.0519	10.9025	7.4827	11.8018	4.7849	7.5653	7.6612	8.6904	12.2586	12.86	9.3728	9.212	4.6269	6.679	10.0542	7.9367	10.1605	5.2018	6.0382	8.0289	12.0522	11.3002	8.2509	10.0617	14.5178	10.2398	8.4845
JADE1	17.3757	32.8296	23.0297	35.3427	25.8853	69.6698	26.9025	20.4098	22.9498	36.5508	43.5756	22.966	29.0263	38.147	58.1981	20.7015	44.3404	32.695	23.9831	30.8907	28.9232	38.8859	32.4532	24.6004	23.4321	49.5969	20.6357	25.8793	19.3881	33.7642	33.3958	35.9573	33.5101	16.8788	25.2001	26.8262	19.656	27.163	40.3552	18.1707	32.6782	25.8701	29.0175	32.9387	24.4615	39.964	36.3292	32.7271	37.788
JADE2	43.5953	36.7652	17.0274	24.7453	18.7303	28.076	19.3605	18.3629	17.3651	19.4333	20.2854	19.4576	23.4943	40.1519	18.2859	15.6298	37.2626	24.3938	32.1587	35.2383	23.5851	35.0659	27.2283	19.7535	23.6711	23.9667	14.0684	23.9448	17.7171	21.4785	12.423	14.7134	27.8173	12.1929	22.0501	18.167	15.3934	26.3337	23.0376	14.9966	24.9566	20.9441	24.8422	34.5981	13.566	28.5639	40.576	27.069	27.3209
JADE3	13.0659	17.3254	5.4839	15.6364	6.8988	15.9102	7.673	8.6922	9.276	9.0861	13.4147	8.768	12.823	20.5285	12.1928	6.4454	13.0422	9.5727	14.9796	12.6256	8.5674	16.8227	11.6401	6.0872	9.5011	14.1082	7.6998	7.9602	5.3568	9.4038	9.0019	11.6711	10.3505	4.8231	6.0729	7.9845	5.9533	8.2509	9.5325	6.0337	14.7771	8.418	9.4631	13.4342	8.2669	12.6067	12.2581	12.2088	10.838
JAK2	10.254	9.4521	5.6177	11.4662	8.0079	11.214	9.9199	10.0727	10.247	9.7701	12.9778	11.0122	16.9873	13.7887	10.9535	8.3424	13.809	8.1431	12.0204	12.9476	11.7726	8.8047	10.9233	5.6149	7.4516	30.8041	6.7287	8.8498	6.9586	10.8152	7.362	9.9908	11.8951	6.2704	7.0429	8.9113	5.3004	8.0367	9.1746	5.9857	12.0134	9.35	7.6456	12.0644	6.6766	15.9006	12.1922	11.5337	7.8955
JARID2	11.0418	9.1554	5.7743	8.1248	5.4611	9.9428	5.3571	6.7732	5.3053	6.3612	8.2692	7.1853	7.6135	17.5426	6.2817	4.6979	13.1657	8.5074	8.9282	8.8631	7.743	10.5552	8.3446	6.479	8.5138	7.8931	3.8812	6.4206	4.0859	7.2763	6.0202	7.4259	9.7746	4.3197	5.3046	5.8349	5.0329	6.6942	6.925	4.8776	8.7842	6.0151	8.1725	10.9907	10.2339	10.7753	15.1468	8.5883	7.3407
JDP2	8.2753	19.9885	6.2748	7.5064	10.2226	10.0389	8.5707	6.884	6.2974	10.6116	7.8189	6.4306	9.8875	22.4216	11.4909	5.385	12.8413	13.6112	12.8654	12.537	10.2047	9.9927	6.7662	13.1501	10.0188	13.7716	5.4095	9.0051	7.1983	8.9941	11.2872	8.5583	8.5481	5.4589	4.6757	5.6607	6.276	8.4845	8.8688	4.0354	7.8948	7.6066	11.1947	9.2306	6.858	14.2118	10.4829	10.1733	8.0783
JMJD1C	27.5738	24.4389	12.6981	18.6128	15.6668	21.362	17.3033	19.7779	17.3419	22.9698	23.0761	23.9049	21.8447	29.8499	24.3487	18.128	29.9472	22.9228	20.7835	15.882	23.3782	29.2858	14.7301	11.3736	20.4533	24.5468	11.646	20.0519	13.2733	20.1329	16.163	17.0643	21.0964	10.1667	15.65	21.281	8.3119	20.1048	23.4523	13.2702	24.1369	18.8712	12.8078	29.4995	11.743	23.8939	24.4426	28.5673	14.2477
JMJD4	2.7075	4.4029	2.6431	3.6584	3.3106	3.7709	2.448	2.4227	2.0485	2.77	3.0993	3.0527	3.2588	5.0884	2.5944	1.9328	3.6558	4.3469	4.8448	4.6067	2.722	3.886	4.9192	3.0266	2.4427	3.6882	1.7212	3.223	2.0285	2.6742	3.317	3.8175	3.1721	1.7914	1.8051	2.453	2.9784	2.9775	3.5772	2.3102	2.8422	2.9771	4.0897	3.8539	2.1698	3.1769	3.7444	3.697	4.4183
JMJD6	11.001	16.266	5.7245	8.0176	8.7386	8.4087	6.8444	7.3916	5.3555	9.51	11.2764	6.5073	11.743	8.248	11.0237	5.1071	11.511	21.6666	6.1765	8.4057	6.6659	11.2368	5.57	11.3975	7.6393	12.0239	5.5146	6.4431	5.8315	10.0679	9.8388	11.4782	7.897	5.4417	5.3907	8.1849	6.444	6.1703	7.7579	5.046	10.5427	6.3169	5.578	9.6267	9.0254	7.8775	9.0997	8.984	6.4279
JMJD7	0.0293	0.0866	0	0.0848	0.1115	0.0319	0	0.081	0.0295	0.0209	0.0499	0.086	0	0.189	0	0	0.198	0.1276	0.3336	0	0.1854	0.0685	0.035	0.0619	0.0194	0.0261	0.0178	0.0831	0.0345	0.0691	0.2334	0	0.0635	0.0628	0.0578	0.0284	0.0231	0.0581	0.0248	0.109	0.0728	0	0.1328	0.2783	0.0521	0.2309	0.301	0.0459	0.0404
JMJD8	28.1839	33.4276	18.0593	24.4708	17.0157	23.9807	17.3585	14.898	13.2227	19.3339	18.8829	16.815	26.0745	29.8187	20.947	14.5106	34.7052	30.919	23.0941	26.0057	20.4238	36.7649	31.8765	22.1891	18.2667	20.7462	11.7159	21.4625	17.8927	17.4776	20.1375	22.658	28.4324	11.0769	13.5244	13.5242	17.4012	22.7494	24.0686	12.6246	22.0817	20.7658	22.8412	30.7182	13.6663	29.7246	28.9405	26.4241	28.1265
KANSL1	6.0281	9.8197	3.6335	9.7415	5.7124	8.478	5.3998	5.0914	4.6161	6.5129	7.2912	7.942	8.2754	11.5103	6.7651	4.6529	11.0611	7.5752	9.1594	7.757	7.0144	7.8965	7.1362	4.8196	5.7354	7.852	3.9008	6.7608	3.7072	6.2706	6.7463	6.797	8.3406	3.9413	4.2949	6.0593	4.633	6.9887	7.2903	4.914	7.4739	6.708	7.1016	11.5647	5.0093	7.6448	11.6254	9.7066	5.8301
KANSL2	16.5441	27.1351	21.078	29.8057	18.52	24.0112	16.536	19.9296	18.0164	24.1326	22.4389	20.1652	25.1503	28.417	22.9051	12.6582	27.9745	17.9877	27.115	27.3155	20.1526	23.5581	26.8069	10.9901	13.0931	23.7022	12.6761	16.7992	14.6483	19.1209	16.8501	27.7067	21.0462	11.5323	14.7605	18.211	16.1661	16.6547	23.2027	16.683	25.3666	18.3869	19.6546	26.8867	16.3384	17.8139	23.4356	26.4381	16.8271
KANSL3	18.2819	47.7423	15.3379	24.999	24.303	24.7433	22.016	23.0418	17.3981	23.4921	31.0963	31.0851	28.0152	44.5398	22.8442	17.6465	39.3717	33.7321	35.3054	35.0812	22.7523	30.3684	34.891	19.2691	22.6973	28.6223	16.4374	28.5737	16.4894	24.3817	23.5028	26.3391	31.445	17.7826	17.9079	22.2782	18.9009	23.3989	25.6958	21.1052	21.0758	24.2768	25.385	50.0007	18.5092	30.1648	43.293	39.604	20.7926
KAT2A	13.1565	17.8626	11.5245	16.1198	10.1782	19.4132	9.3684	12.4456	7.6236	18.519	12.8211	15.24	16.1667	18.9236	13.5477	8.7609	14.405	17.8265	19.9111	16.0729	16.3648	16.5086	13.1291	15.3989	12.2208	16.1698	7.3803	11.3545	9.095	14.7924	23.909	18.3109	12.9606	15.6731	7.8726	12.4107	19.801	13.4019	15.169	14.386	10.0493	10.7026	19.9311	17.3829	21.4945	13.9778	19.1729	18.085	12.0471
KAT2B	29.8409	57.5723	18.4624	25.8971	25.9435	21.978	25.6167	24.3248	24.5603	24.4588	32.6677	38.0901	26.875	47.3339	23.1912	24.7684	54.8524	57.2133	42.5867	64.688	25.4488	53.2232	50.93	35.133	35.2732	29.2699	18.9033	35.2345	18.6787	26.6164	37.0453	38.2611	41.2286	18.6289	22.7473	30.9488	21.1507	28.6111	30.4811	25.7489	39.7486	30.6272	37.0101	57.2176	22.0903	37.612	68.5268	63.0852	44.4367
KAT5	9.2216	14.786	7.0486	11.3838	9.4302	10.5312	7.9918	8.6164	7.0047	9.4873	9.5953	9.0955	11.8774	13.5566	8.751	5.9644	12.2194	13.3896	12.9748	12.4839	8.6487	12.8785	13.7497	7.7963	7.8386	11.0875	5.8863	9.6932	7.9271	8.0513	9.2125	12.2117	10.3006	6.401	6.8793	7.8367	9.2236	8.8437	12.3951	6.0141	8.6705	9.7091	10.8432	11.3804	6.827	8.7777	11.7207	12.2439	10.366
KAT6A	17.6419	11.6676	5.2078	8.4482	7.2636	10.475	8.7912	8.4146	7.1329	7.1574	10.3725	10.061	10.4956	16.8849	8.2581	7.5234	16.864	9.4607	11.5725	11.4542	9.9165	10.249	9.0565	5.3388	9.627	9.9899	6.0299	9.9699	5.7937	9.7353	6.0486	5.4103	12.0229	4.7412	7.5502	8.0598	4.7457	9.1815	9.1888	5.6665	10.552	8.4444	6.6091	15.7258	6.5755	11.0385	15.0356	12.0334	6.4128
KAT6B	3.9919	6.2882	2.1101	4.5913	3.9111	3.4898	4.2275	3.8225	3.0708	3.6733	4.1322	5.2854	4.1692	7.2994	2.8912	4.0233	7.716	3.8687	4.8278	4.8681	4.8684	4.7808	4.118	2.6862	5.2981	4.776	2.6462	5.26	2.607	4.0511	3.6146	3.1016	5.5182	2.542	3.0346	3.9824	2.6539	4.8465	4.5224	2.9529	4.595	4.4965	3.0578	7.4109	3.1741	5.7245	6.4011	6.443	2.9604
KAT7	12.8995	24.812	8.4706	26.9562	13.4621	17.3792	14.4279	12.66	12.1343	12.8541	19.4541	15.4011	20.066	25.4457	14.2386	10.8155	29.077	22.5263	22.2463	20.7703	13.7326	23.4164	23.1367	14.6075	13.3333	19.0613	9.8352	15.61	9.3545	13.8904	14.5018	15.0631	20.2413	8.8676	11.493	13.0918	12.0398	13.3851	16.2463	12.6719	20.4364	14.5136	19.448	26.4629	12.5047	16.5779	25.487	21.6931	18.9504
KAT8	21.3979	23.7705	11.0754	22.1494	18.4579	14.9846	14.9118	12.5783	9.9508	16.2908	18.0602	17.2437	19.4965	27.3495	14.8392	11.19	27.2488	20.4357	20.2416	21.4112	15.7738	20.7964	17.0234	16.4639	15.3867	17.7164	8.7751	17.3931	10.2917	14.6916	17.6217	22.5882	19.4723	9.8877	11.5756	12.5893	15.5446	13.1635	15.0433	14.1303	15.8357	15.4648	22.7427	25.4971	13.5542	20.0235	23.2272	21.4141	15.3575
KDM1A	25.8659	64.0413	19.8409	59.0237	26.1291	43.8428	26.5087	30.0303	31.4805	32.218	39.4781	34.531	44.3757	70.3086	33.0745	22.2138	47.4789	50.3502	49.8155	53.7606	32.6456	52.7959	60.3907	36.881	32.3772	41.7876	21.5176	34.1636	23.5988	30.4122	35.0084	36.0785	43.5234	18.4418	23.7985	27.8949	27.331	32.781	35.7411	28.9763	42.387	31.8346	47.3733	54.4071	35.4743	39.475	46.9769	47.7141	45.0266
KDM1B	16.4385	18.7326	10.7461	13.2981	11.5818	20.4156	10.4961	10.2925	13.0029	13.1068	16.2158	10.6594	14.7611	23.1593	16.1036	10.4818	18.9006	13.6709	14.776	17.206	13.3682	17.0114	21.1068	8.8644	12.0435	13.4855	7.8873	11.8162	11.0129	13.9647	7.1521	10.1737	14.7268	6.7027	9.811	11.094	6.3767	12.5097	14.3332	8.8377	16.3536	13.1589	14.3727	20.3137	9.9336	11.615	22.6759	18.1248	13.4728
KDM2A	35.1699	40.0664	16.2671	30.5091	22.1285	36.3888	22.366	23.4331	18.546	23.4278	29.7341	27.0103	34.2009	52.4719	24.2798	18.9433	43.1691	38.7124	34.7398	28.5819	28.2682	33.6615	29.3407	23.7856	27.2859	31.2004	15.2765	26.8838	19.1185	26.7913	23.6937	19.118	32.1417	16.1993	20.0362	22.3883	20.0574	26.8594	27.9419	21.715	29.3661	24.5277	29.5483	45.4705	19.1269	34.2506	42.5223	36.7634	23.2473
KDM2B	4.2639	6.074	1.7475	4.2867	3.1197	5.1418	2.5449	3.1578	2.4088	2.8594	3.9278	3.4729	4.3408	8.0624	3.1224	2.0126	7.1224	4.0963	4.6968	4.6924	3.6468	4.2723	4.7393	2.9275	4.0622	4.3723	1.7522	3.7008	2.0607	3.1171	3.303	3.3745	4.6755	2.1565	1.9471	2.3416	3.1714	3.3427	3.9363	2.5101	4.0655	2.9422	4.1196	6.1567	4.057	4.5288	5.3479	4.9024	2.8233
KDM3A	34.6323	16.9468	5.8683	12.6591	7.05	10.0047	8.2309	9.2922	8.8674	9.5066	11.0506	10.9377	10.7023	16.3472	10.156	7.0972	16.3557	18.6849	14.3088	10.6069	10.5194	15.5078	11.6477	7.6962	9.1548	12.0132	5.6214	9.0129	7.3113	9.2689	9.0579	8.7484	12.066	6.0318	7.6565	9.5548	6.6451	8.3984	9.8565	7.1761	14.002	9.0513	8.4455	17.5443	9.0135	10.7662	14.4256	12.7407	10.7398
KDM3B	80.7985	71.186	26.9317	63.2651	38.839	57.6939	40.9728	39.4502	34.1178	40.6782	53.5426	44.4005	54.6315	75.4108	38.822	35.3124	78.809	48.7364	49.4363	47.0351	44.7035	49.8009	52.9685	29.8003	41.0523	50.138	30.5637	45.0938	30.1381	44.1601	34.1442	38.6036	58.4895	23.6344	36.3745	40.8468	29.5481	45.0387	50.6725	30.7687	54.0825	45.8552	39.59	72.3653	33.2821	53.477	58.8619	54.6919	32.0595
KDM4A	11.0349	16.1364	5.163	12.7026	8.721	13.3038	8.7898	9.8527	9.1854	10.9105	11.1885	9.1975	10.3131	16.9299	9.8344	7.5114	11.5183	8.4309	7.0543	9.7429	10.4767	6.4605	12.0187	5.6126	9.5475	11.5966	6.7128	9.4721	7.4018	9.3054	5.6201	7.4261	10.417	5.544	6.2434	8.3605	7.5775	10.1889	11.0649	5.7334	7.7318	10.7919	8.0828	12.7712	7.5992	10.1981	12.9988	12.2655	5.5854
KDM4B	21.227	11.2546	4.2086	8.0308	6.5447	8.8311	6.9654	5.8411	4.8418	6.1365	7.3786	5.7061	8.5787	11.3035	6.7139	3.6615	12.0759	5.7709	7.0125	6.7553	7.1663	6.1987	6.6318	5.8064	6.2634	7.628	4.1315	7.8608	4.2872	6.6776	7.3674	5.72	9.1015	3.9806	4.7909	5.0716	6.2045	7.0567	9.4449	4.5725	5.4341	7.4452	6.8718	11.3617	6.2705	8.8065	10.9278	9.2613	4.2717
KDM4C	8.0948	10.7733	4.7267	7.9566	5.9118	8.8816	5.7884	6.4302	6.418	7.2815	8.7127	7.4926	8.0486	11.7852	7.9502	4.7805	11.208	8.7694	6.41	7.2018	7.3251	7.7048	7.6858	5.3252	6.2781	8.7876	4.2155	6.3054	5.4556	7.0489	5.9111	7.4939	7.6695	3.9909	5.1059	6.5675	4.3024	6.2119	7.1886	4.4817	6.8511	6.6497	6.4254	9.1815	5.4417	7.5623	9.5117	9.1978	5.3058
KDM4D	1.7942	1.941	1.1065	2.3289	1.4467	1.7178	1.6143	1.2527	1.3455	1.3641	1.5936	2.3463	1.5722	2.9342	1.2145	1.6177	3.1057	2.7535	3.5724	3.4739	1.5427	3.0994	2.8865	2.3054	1.7471	1.5135	1.1934	1.6999	1.2876	1.3188	2.1575	1.6746	1.8751	0.9892	1.2172	1.3592	1.5235	2.1478	2.1946	1.2745	2.4838	1.3458	2.121	3.0293	1.5603	2.0835	2.3369	2.7334	2.8668
KDM4E	0	0.0485	0.0197	0.0356	0.0468	0	0.0664	0.051	0.0991	0.1054	0.0838	0.1685	0	0.0793	0.0689	0	0.0475	0.0918	0.0509	0.0178	0.0779	0.0383	0.0294	0.026	0.098	0.0658	0	0.0872	0.0145	0.058	0	0.1043	0	0.0352	0.0323	0.0238	0.0971	0.0488	0.0416	0	0.0153	0.0419	0.0186	0.1168	0	0.1077	0.0842	0.0578	0.0849
KDM5A	24.5626	23.7571	7.8871	20.0309	12.1943	21.6276	14.5495	14.1162	14.415	14.502	21.1482	16.5054	18.7274	31.8529	16.8056	13.2209	31.3628	19.3096	22.6326	17.0723	16.497	21.8153	16.4523	8.3623	15.3757	20.1955	10.9196	16.7419	9.6513	16.9964	9.6924	11.3102	18.3203	8.2136	11.1272	14.7733	7.3768	14.0606	17.5885	10.491	22.2931	14.4866	14.2406	28.2852	12.0449	21.7905	22.6426	20.327	12.7982
KDM5B	8.3463	9.9262	3.3117	10.0987	4.1195	10.7854	4.5502	5.0062	5.6674	5.3119	8.2416	5.6431	9.4603	14.6508	7.3168	4.2851	10.7459	12.0904	9.9174	7.6235	5.7667	11.3909	8.5884	5.1792	5.4695	8.8701	3.966	6.0506	3.4854	6.2592	4.7807	6.2629	7.7112	2.4539	4.0196	5.3585	3.4763	5.254	6.7352	4.5108	9.6816	4.9861	7.6881	10.106	5.5519	6.888	10.6567	6.9607	7.5293
KDM5C	47.83	39.7774	17.6692	31.9483	23.1991	33.0665	21.5142	21.9259	16.7973	34.0101	29.6776	21.6927	30.9579	42.7852	23.8102	16.5624	36.26	35.2825	44.6339	35.6988	25.8114	34.4106	24.8892	20.5816	33.5163	40.4963	14.6637	34.0165	17.2295	37.3602	19.9432	25.9711	27.3545	14.3225	24.0936	18.1608	25.2222	25.3807	26.6537	15.7184	21.145	23.5861	29.4506	32.9576	30.4786	31.3462	34.4234	26.3915	22.1418
KDM5D	5.741	18.2309	6.8475	10.053	9.3295	12.6912	10.0846	10.1565	7.3596	0	13.123	11.7903	10.9976	19.2353	10.6558	7.8894	14.463	15.3311	0	0.0132	12.1377	13.8725	11.2589	7.4011	0.004	0.0054	5.8662	0	8.2638	0	11.1365	11.4953	11.211	9.4589	0	10.7319	0	11.7667	10.9139	9.2708	9.907	10.1556	10.7345	15.688	1.0056	13.5967	14.589	13.7957	8.3483
KDM6A	5.569	5.0249	2.0412	4.1805	2.5714	3.5875	2.6712	2.7528	2.722	5.2646	3.3373	3.4037	3.3026	4.8766	3.256	2.3337	5.0098	3.2195	6.6263	5.6047	3.374	3.5575	3.4301	1.6227	4.9093	5.3591	1.8046	4.9114	2.344	5.0554	1.8384	2.6772	3.6531	1.639	4.0341	2.7198	2.5233	3.1561	3.3785	2.1024	4.4571	2.8949	2.4589	4.6977	3.2798	3.4651	3.9904	4.2908	2.6976
KDM6B	16.9606	24.4728	16.1003	13.2735	24.6066	22.1602	21.0816	22.1797	7.6987	21.9013	27.396	17.8852	32.2671	27.6867	20.1182	11.3243	24.6808	43.5086	10.4217	7.2746	17.5061	21.4103	6.9375	17.7591	20.2368	22.9953	9.8487	18.5261	12.0317	24.0602	22.2252	15.6684	21.507	13.5165	11.4922	18.5053	13.9591	19.0706	22.8907	10.0481	14.8036	19.9491	10.2767	23.2993	14.7534	24.9974	17.2747	21.2526	8.0061
KDM7A	12.2612	19.134	5.0215	12.9644	6.6009	8.7689	8.1717	7.6377	8.5573	7.0736	11.0062	9.3821	12.5054	15.7493	9.7561	7.9609	21.2988	15.4929	17.4525	9.2161	8.1311	17.7846	9.2184	9.2623	12.8114	10.9596	5.8413	9.5239	5.7195	9.863	9.4939	7.1366	13.4287	5.4365	6.2131	8.9579	4.9829	8.6706	8.4322	6.3191	20.5007	8.0831	9.0798	15.8968	6.0774	10.1247	14.154	12.5416	9.7708
KDM8	3.4593	4.6767	3.3697	3.9727	3.0997	3.6064	2.4437	2.7644	2.5843	3.4178	3.7233	2.8803	3.209	4.7009	2.4906	2.1001	4.4425	4.4099	3.6541	4.4923	2.9739	3.8643	4.3083	2.927	2.1817	4.055	1.9834	2.7351	2.3511	3.2933	3.0364	3.5915	3.1105	2.0834	2.1413	2.2831	2.8199	2.9359	4.2694	2.0279	2.6998	3.3613	3.6492	4.6638	2.7957	3.6177	4.1273	3.8728	3.1767
KEAP1	84.7067	74.95	41.3547	59.3584	44.5618	61.1295	40.2878	42.5404	40.5081	50.352	54.1837	35.2754	55.2174	73.0841	46.446	29.7646	54.6591	46.0239	60.0764	75.3441	52.5961	42.6511	68.2318	31.4848	34.5773	54.8439	32.244	47.2895	43.1177	47.1647	35.9666	52.2669	50.756	26.9044	38.3715	34.2386	47.3317	48.7114	55.9841	27.0952	39.1576	48.4692	56.7384	56.1894	38.5177	50.6656	64.9431	49.8307	40.6969
KMT2A	8.4856	10.3873	3.7065	8.3545	5.7342	10.0401	7.0902	7.0515	4.9645	6.0682	9.873	8.8149	10.0614	14.4644	6.3702	6.1344	13.782	6.6351	8.5648	7.4581	8.7763	7.3876	5.2598	4.2548	8.3049	11.3184	4.759	8.4177	4.0175	8.624	6.0658	5.0245	10.11	3.975	5.2052	6.7536	4.479	6.8933	7.8693	5.5049	8.052	7.0917	4.7331	15.2519	5.3976	10.8855	14.1251	9.5892	4.2729
KMT2B	15.6405	14.9358	7.8911	9.1536	10.2027	15.0461	9.6868	9.4041	4.563	10.1107	12.6671	9.6216	12.9712	18.5354	11.0481	6.0371	16.7575	8.4963	7.0201	6.0631	11.2104	7.4617	5.4076	6.724	10.7878	12.4652	5.1732	9.7816	6.8235	12.3545	8.886	10.0603	11.4022	7.5896	7.5506	8.9838	8.8515	11.1845	10.8222	6.726	6.4121	11.3944	8.0359	14.307	9.2874	15.2624	14.6224	12.1909	4.6283
KMT2C	20.7172	19.2595	7.9277	14.8074	11.3919	16.1966	13.3878	13.3877	9.064	12.072	16.7237	16.4523	16.3577	25.7369	11.1106	13.0265	29.1811	12.9498	12.7399	12.3389	17.2347	14.4655	9.362	7.2908	18.5329	16.9544	8.3255	16.2712	7.6247	17.1609	8.7399	8.7243	18.4789	7.3944	10.2235	12.9741	6.7988	14.0029	15.9405	10.7401	13.0811	13.2965	8.9993	29.1473	9.6614	20.8461	29.2535	17.5642	6.6316
KMT2D	20.4137	20.5781	8.1082	9.8578	12.9464	17.5537	14.0034	13.4299	6.0695	11.049	15.8021	14.0378	16.4157	29.6592	10.2463	11.3953	26.1632	13.2164	10.7973	10.5741	15.352	10.0795	7.2968	7.4127	19.1039	14.8437	8.0062	17.0591	7.7345	16.9312	10.1671	8.1773	17.6848	8.0389	10.4998	11.638	7.4829	15.0814	16.0355	7.9852	8.336	14.4596	8.0597	26.6495	11.3377	23.4104	26.1925	16.9653	5.4345
KMT2E	36.9805	30.7304	11.8149	29.2215	18.4902	28.8855	20.5007	21.594	18.0026	22.1744	31.0991	26.4064	32.2924	36.8898	25.5971	16.9042	38.8856	24.8973	32.6623	20.6582	26.8097	40.5308	20.3235	13.4868	20.4519	32.4313	14.9654	25.1284	13.3093	26.6538	24.0263	19.5495	28.3144	13.1419	17.2388	22.9293	13.1048	21.0408	24.2315	15.1124	33.0814	22.8082	18.8431	44.0784	17.5714	26.2499	38.7442	32.4307	18.6876
KMT5A	12.0284	14.2215	5.7611	14.9795	7.9695	14.5444	7.4149	8.1686	6.6023	8.4951	14.4585	8.9226	13.9824	16.8214	10.8642	6.2371	13.1395	11.0892	12.3573	9.8669	8.5894	11.6252	8.3651	9.4155	8.7418	18.6765	5.2372	8.1495	7.1873	9.1118	10.8128	12.4847	10.4601	5.5373	5.3897	7.0274	8.2803	7.1159	9.6449	7.327	11.108	8.6401	9.94	12.648	9.6081	12.9906	13.6842	12.453	9.057
KMT5B	19.4079	24.7427	11.1881	33.7909	16.4796	22.664	16.9761	17.7421	17.5664	18.6293	23.9716	20.9858	23.5918	25.4578	21.5158	14.9589	34.349	18.7062	21.086	21.2949	20.4471	27.1905	22.4614	12.3779	16.2325	23.3079	12.8416	19.6499	12.2232	21.7192	17.6726	16.1429	23.8721	11.1078	14.9236	18.3606	14.2992	18.4099	22.2368	14.4567	33.9575	18.1256	14.9654	27.9207	14.8232	16.8673	27.0261	24.3171	17.5356
KMT5C	2.2533	2.0068	1.6947	2.0494	1.7649	3.6166	1.4203	2.1722	1.2683	1.9609	1.7437	1.1669	2.4211	3.2764	2.1416	0.8671	1.7561	2.3684	2.1075	1.2914	1.8587	1.9808	1.0859	1.5771	1.5353	2.1928	0.8323	1.7335	1.9677	1.8002	2.101	2.6315	1.568	2.2297	1.2034	1.1897	1.9397	1.5901	1.6007	0.9668	1.1978	1.5399	1.7838	1.6102	3.0744	2.4059	2.1178	1.387	1.0063
L3MBTL1	0.3367	0.237	0.1419	0.2972	0.2217	0.2293	0.1365	0.2683	0.1118	0.3169	0.3087	0.3149	0.2524	0.3698	0.1553	0.0961	0.3107	0.2094	0.4365	0.1313	0.401	0.2911	0.1435	0.2187	0.2013	0.4126	0.1188	0.1573	0.1876	0.256	0.4028	0.2824	0.2648	0.4362	0.0899	0.2328	0.1839	0.2203	0.2191	0.2182	0.1724	0.1923	0.2375	0.4241	0.2697	0.3175	0.4307	0.2955	0.1379
L3MBTL2	19.674	19.5388	6.7965	23.1715	11.1802	12.9997	9.6103	8.8301	8.3708	10.4137	11.3976	9.7413	15.006	19.8338	9.4578	7.0385	17.3241	20.5427	25.9955	16.3709	10.7205	19.0409	19.2587	17.0106	9.6703	14.3769	7.0406	11.9586	8.0638	11.0255	12.3861	12.5292	13.7396	7.2053	6.0684	8.434	11.5633	10.7323	12.307	10.6165	14.2707	11.3925	21.133	18.1158	9.0218	14.0582	15.7344	15.1154	19.0368
L3MBTL3	8.9855	6.9462	4.31	6.8128	5.0546	8.5836	6.1192	6.7271	5.7499	7.6508	9.3163	6.6855	8.2119	8.241	6.0669	4.0738	7.4879	4.2512	5.3605	6.7429	7.874	4.7896	4.9863	2.2462	4.3787	9.3917	4.339	5.3463	4.1354	8.2695	3.6574	5.097	6.1539	4.0545	5.8961	5.9185	3.8562	7.3179	6.3546	3.2188	7.6533	4.7775	4.1927	5.3541	4.8549	5.7685	5.1787	7.512	4.2742
L3MBTL4	5.4665	3.8336	5.8648	2.4177	3.968	5.5907	4.8794	4.6245	5.3856	7.2354	5.8965	4.5478	2.7623	3.326	6.0716	4.1915	2.7357	2.8334	2.9185	3.4714	5.1651	2.9968	2.969	1.6638	2.1065	4.2379	3.4216	4.6476	5.2899	5.3218	2.0735	2.9205	2.922	3.3941	4.7602	5.6905	1.5406	4.9576	6.1792	1.8057	3.1402	5.7293	1.9333	2.8104	2.8412	2.9508	2.3849	5.1637	1.6768
LAS1L	12.7477	11.3877	5.1501	10.553	7.3457	10.2187	6.3761	6.2052	6.8906	8.035	8.1899	6.6583	9.2727	12.7739	7.8775	5.3829	10.6003	9.7478	9.1652	11.3683	8.5973	12.288	10.5105	8.1474	6.8502	10.1122	4.9242	8.3938	6.715	7.2915	9.335	8.7566	8.9139	4.7486	5.4239	6.7222	7.2703	8.0911	9.0948	4.8297	8.7573	8.0333	10.0123	11.6783	8.0888	8.7268	9.8714	10.0535	8.6777
LBR	40.7992	36.4311	15.0207	29.0537	15.5286	51.6668	16.6947	19.1431	32.2455	27.4287	35.6553	22.6846	36.3271	39.0704	37.611	16.691	39.7669	40.9232	29.0497	36.4908	22.6109	27.6073	30.918	18.893	21.1884	49.8185	16.7018	22.9058	18.9595	24.3617	28.7858	27.5557	30.4779	12.3996	14.0581	21.0051	15.5961	19.3206	30.0004	19.643	36.9512	20.0936	21.9006	38.2503	23.4929	33.8661	33.5983	34.5433	34.6616
LEO1	22.0562	22.163	14.3637	25.7354	17.5494	27.6915	15.2547	18.1723	20.7935	22.4354	23.1909	18.0493	22.375	26.6437	26.4313	15.361	23.404	15.4874	25.747	20.4669	21.38	25.825	23.7097	10.9066	15.6736	20.4306	13.1006	16.2303	16.624	22.4298	16.9655	17.0532	17.6083	10.2519	14.8476	19.8371	12.0597	17.9425	20.774	14.822	20.7842	20.0492	21.069	23.31	17.6584	16.8436	23.6105	22.5402	17.5595
LMNA	92.4378	98.3508	36.0728	117.1895	72.1629	110.8128	53.1779	63.0049	52.2058	62.3304	96.8026	37.807	187.115	101.6889	68.2891	36.046	79.0066	184.133	95.161	82.0768	56.5581	134.8885	73.3043	99.6749	64.0452	140.1038	37.7403	50.8879	56.1748	58.7852	76.1867	86.1798	80.0678	40.5863	32.8691	41.3862	74.9147	55.7493	73.431	25.3925	84.6296	56.234	116.285	65.4888	58.1174	104.8584	78.453	63.8429	71.9848
LMNB1	10.6451	4.3865	1.5064	10.5475	1.6723	13.4021	2.2804	2.8884	4.2041	2.8265	5.4475	2.3242	8.2126	8.3079	5.9191	2.074	9.1123	6.0595	3.869	4.5309	3.8219	22.7936	4.3394	2.8591	3.2692	6.8394	2.6778	2.0319	2.2599	3.4378	4.7949	12.3765	2.9545	1.2675	1.5507	2.5608	2.45	2.4205	3.659	2.6513	9.5269	3.3741	6.7	2.8689	19.9406	8.6701	3.6699	3.6964	3.9576
LMNB2	20.6733	24.4931	9.7688	21.1382	16.1207	27.8522	11.6613	14.6836	11.0126	12.981	19.377	9.4534	24.9794	26.5512	16.5632	6.0236	17.2453	16.6138	15.5771	19.7201	14.6489	14.6595	18.628	12.8353	13.7328	17.6709	9.1713	13.8338	10.288	15.8698	11.6881	14.8933	15.3537	8.2385	9.5105	9.3139	13.0471	14.1193	15.5331	8.1448	12.5856	14.3324	19.1267	17.8866	28.2596	19.7387	21.9253	12.312	13.1487
LRWD1	9.4047	10.7484	4.0851	7.0183	5.0475	9.0602	4.5469	4.528	3.7192	6.2597	6.4525	3.9316	8.4943	8.954	6.8197	2.0671	6.7607	11.7113	9.4302	9.0565	5.6877	12.6166	7.8836	6.5078	4.7648	5.5959	3.4284	5.5309	4.8598	5.5232	6.7953	7.1569	6.7494	3.1574	4.115	3.9285	5.6814	5.5369	6.8925	3.6597	5.4915	5.4942	9.2768	7.1932	5.0129	7.2704	10.399	6.6002	6.787
MAP3K7	17.2397	22.9696	9.7758	21.4399	12.661	21.465	11.9849	13.6713	15.266	15.5658	22.0491	16.0481	20.8509	24.4278	18.4584	10.5614	19.4339	17.3252	25.0916	20.4226	15.3318	18.2762	20.0284	10.0065	12.2035	20.3894	9.4744	13.0379	11.9261	15.3898	13.5307	18.7889	16.661	10.4065	10.0964	13.639	10.2356	11.8785	16.6069	11.0654	19.0951	15.1475	15.052	22.0206	13.4356	17.0563	20.752	18.6801	13.7433
MAPKAPK3	34.6331	76.0078	49.6885	100.7607	60.4374	63.5744	48.2486	41.0274	42.751	48.5658	55.1562	59.1827	86.3112	65.6887	43.2733	35.994	79.324	66.4246	62.0394	77.4587	49.4318	69.1355	106.6807	62.3407	53.0953	39.1821	32.3842	60.3677	54.6894	50.6502	50.7657	72.9152	72.7084	31.7481	42.7941	41.8201	63.0671	50.7716	67.4863	55.1894	78.4149	59.6648	80.9925	96.7687	46.0385	69.1921	72.6908	73.1257	69.434
MASTL	4.0631	5.2696	3.3159	6.2834	4.1344	7.0507	4.0002	4.3928	4.1856	4.6275	6.7594	5.0132	6.372	7.7511	4.8047	3.8386	8.0457	7.4817	6.5822	4.9542	4.6697	8.9476	6.9651	4.3797	3.3846	6.588	3.6066	4.2971	2.7884	3.8066	5.7384	5.7867	4.1782	2.1087	3.4078	3.8733	3.3816	2.7325	6.1232	3.4515	5.6318	3.8826	5.354	4.9759	5.7529	6.8567	6.0745	6.5854	6.1794
MAX	37.0577	23.6566	16.1845	23.7312	16.2354	27.2258	17.511	19.153	20.3248	19.3787	25.2727	17.0668	24.276	26.7386	26.3745	12.0421	17.3729	17.706	23.1499	24.0431	20.3504	16.3086	20.8539	16.3773	14.4715	28.4956	15.8658	16.6797	16.8466	21.6172	16.2728	18.9454	16.9421	13.471	14.9986	17.0053	16.6133	18.17	18.8484	13.0729	18.9434	16.6443	19.9512	20.7879	15.3557	17.0194	19.482	20.5547	18.0279
MAZ	11.438	6.9922	3.2475	2.4431	5.252	7.217	3.8039	4.4026	2.814	3.1812	4.2125	4.3758	4.451	7.0972	4.5751	1.998	5.156	4.9636	3.714	3.9394	4.1869	4.0085	5.4082	2.5771	3.6428	4.9555	2.4424	4.8308	3.0912	3.6465	3.4082	5.3331	5.3426	2.3415	2.6485	2.9504	4.7068	4.8614	5.7539	3.7178	2.8099	4.4955	4.0471	4.4905	5.0112	5.3239	7.2934	6.0435	3.1214
MBD1	25.3737	35.5653	15.8302	25.4397	20.8806	25.7247	18.9696	19.5494	15.5755	21.5377	25.3376	19.2351	26.0967	37.9695	20.5475	15.5793	27.8303	25.9454	31.4338	26.9628	21.2615	25.3201	26.191	18.4555	19.8606	27.2319	12.7122	22.8748	13.8698	21.5375	21.0728	23.6282	24.0702	14.8125	15.0647	20.1439	18.37	21.004	24.549	15.4118	20.697	22.2369	22.598	31.7672	17.9755	25.3111	30.7227	27.8986	21.3634
MBD2	55.0908	45.4717	21.0045	45.3943	28.9742	52.8865	26.7733	27.8782	34.5377	34.1254	47.7209	31.4035	46.7743	50.722	38.1097	24.6617	42.0155	46.4029	53.7671	49.0308	31.1051	48.5247	44.3921	31.0336	26.913	45.6498	23.9656	29.006	23.8606	33.5453	41.7619	41.9104	37.6673	19.6758	25.5551	31.0871	28.856	24.7548	37.3205	25.1467	37.6103	32.2251	47.3266	41.8994	23.844	33.5925	45.7993	45.3882	42.855
MBD3	14.9388	15.2448	7.4835	11.4647	11.6055	19.2046	9.9972	10.4182	7.2812	8.86	10.6906	9.2386	13.9256	16.8446	11.0438	3.9925	13.5474	15.8587	13.7359	18.2097	11.4028	13.9112	14.2137	16.4126	9.0634	12.8069	6.7851	12.5408	8.236	11.5748	14.2777	12.9825	12.0461	6.7426	7.5774	7.3676	16.2438	12.2665	13.2307	9.7043	7.7713	11.7728	18.7022	13.8002	9.7419	14.5796	17.5801	13.3726	12.7708
MBD4	52.8989	43.4858	19.2704	48.9926	19.6048	37.1991	20.4927	24.2899	25.706	28.9471	36.1744	25.3006	32.9966	48.7161	33.6642	19.0065	41.514	50.7624	55.2965	38.5033	27.5891	50.5307	44.3136	36.3767	24.9209	27.6365	15.6095	21.0789	20.5096	24.6033	34.3465	32.7336	32.1242	17.7806	18.4937	26.2174	20.5054	22.8202	24.6007	23.0728	42.5373	22.6368	56.274	40.0494	22.9638	25.8677	36.8253	38.3166	35.5963
MBD5	4.403	4.9919	2.4499	2.9272	2.8148	3.7494	3.1213	3.458	2.4762	3.2671	5.3759	4.0069	3.431	5.913	3.571	2.9132	5.1168	3.6744	2.9898	3.3112	3.4251	3.7664	3.4202	2.1556	3.3271	3.7826	2.0104	3.5247	2.3064	3.1988	2.703	3.3626	3.2188	1.9629	2.8184	3.3763	1.5297	3.077	3.9768	2.1477	3.5956	3.1927	2.3209	4.903	2.3837	4.1304	4.7799	4.4652	2.4186
MBD6	22.9022	28.2136	14.6987	12.5717	18.782	17.4505	18.0011	19.1956	6.8575	22.8177	32.846	18.5586	24.1991	26.1689	19.8021	10.1786	31.8442	16.5407	13.7075	7.0752	17.5196	14.1286	6.6089	12.4737	18.7382	23.0956	9.5975	16.8526	12.3003	19.1221	17.5426	29.7155	19.464	17.0123	10.7875	16.9146	13.3317	15.9835	16.718	10.625	10.9784	19.6268	11.3234	19.6725	15.1664	25.6063	20.0717	20.9934	8.2206
MBIP	10.3903	20.942	19.8705	24.3361	14.8226	22.1226	14.2497	18.9974	21.9714	18.9114	22.5975	18.2051	24.8565	22.5138	21.5878	12.9888	21.014	24.4491	26.7088	20.818	16.8108	27.7547	24.3527	14.0721	13.3659	21.4621	10.7674	14.5595	15.0751	16.4458	22.6923	26.0043	18.2556	10.8466	14.7465	20.1968	12.5637	15.9478	20.6835	13.8911	25.5812	15.9142	17.7395	19.3871	13.7356	14.5613	21.5666	22.3671	20.6541
MBTD1	7.2659	11.8809	4.9996	10.3606	6.8341	10.959	6.7392	8.3878	8.0886	8.6735	9.3488	10.2414	8.3461	15.3247	8.6268	7.3177	11.9997	6.5621	8.3072	8.8403	8.6056	6.2284	8.8257	3.3737	8.0271	8.7326	5.0721	8.9412	5.53	7.9431	6.4803	7.0996	8.7736	5.3856	7.4579	9.1037	5.114	9.1566	9.7739	6.3634	7.6896	8.7976	4.6649	11.5958	6.9435	7.6396	11.2359	10.3124	4.5557
MCRS1	38.3139	57.8255	34.2973	61.4613	41.1381	60.5106	33.8213	36.2377	31.7903	43.7703	47.6354	36.6998	52.9488	70.8967	42.1838	26.2098	57.3507	70.2623	56.1443	60.4577	38.3491	73.5004	70.5259	57.278	33.0254	47.7171	25.1387	40.6083	32.99	38.633	46.6239	61.87	44.4871	24.309	25.6477	34.5932	39.5636	41.3072	50.9777	31.7036	42.4545	42.0702	64.0596	54.6942	36.5392	45.143	51.5196	59.1862	57.7936
MDC1	10.3291	24.8219	6.643	15.5195	13.2489	16.0112	12.9144	11.2799	7.6656	11.9312	17.5717	15.1034	19.7412	28.6447	10.2708	10.21	33.6682	21.5607	15.8393	13.0452	13.1581	21.9349	14.2488	13.9464	16.6749	17.7009	7.6674	14.4631	8.5773	12.7766	15.243	12.767	19.7703	8.1779	9.1178	10.437	9.9142	12.4737	15.326	11.1329	13.787	14.2875	16.4296	26.0841	14.5858	19.4661	25.2649	22.8273	11.9854
MDM2	24.4315	9.185	9.924	19.2863	7.1673	15.562	7.0116	8.4533	9.0601	9.3066	14.6875	8.0286	14.4	15.5774	10.4208	7.8354	14.9106	59.8947	21.5155	9.662	11.4861	12.6455	10.492	12.4846	10.0416	10.7234	5.8988	7.6363	8.2116	11.2088	7.6243	7.3948	12.2046	5.9864	7.2961	8.1358	8.0303	9.9996	10.2542	6.726	15.5964	7.5509	12.363	12.4761	8.0082	11.3515	14.3586	9.7177	12.5701
MDM4	4.4177	5.1107	4.5161	5.1988	4.5495	6.9303	4.1817	6.2756	1.9614	7.9515	8.0414	6.9394	7.9044	9.8607	5.4178	4.0546	9.1987	4.9979	6.141	3.1459	8.0975	5.364	2.5398	4.2654	5.6931	7.9376	2.4264	4.2384	3.0943	7.3667	9.7678	8.7845	6.4363	6.9809	2.5624	6.2854	5.4167	4.7619	5.6885	5.639	4.0309	4.3384	3.9131	9.4825	6.4044	7.5496	10.8291	9.0634	2.9334
MEAF6	22.1712	35.9962	16.4726	39.246	21.1763	38.2975	19.5296	22.212	27.7625	24.0783	34.4795	20.275	37.9566	40.4916	29.5329	15.3638	32.1211	40.7857	35.7889	47.001	21.1362	42.8668	39.5431	30.0656	19.6148	37.4214	15.3146	17.3671	16.9828	23.2122	30.5055	38.6832	27.8	14.1779	15.5959	18.7776	20.4622	19.8881	26.2305	17.9101	33.6492	21.9879	41.2143	31.5654	21.1786	24.0472	28.2175	34.5726	37.2284
MECOM	23.045	130.3775	19.9994	167.7021	78.926	50.4316	62.8741	55.6903	40.0582	49.9019	76.7081	79.9647	109.5738	99.0798	40.7481	53.9765	163.3725	117.6952	105.7152	101.6972	53.4989	152.8293	109.1451	50.9425	84.5211	58.7781	40.156	84.4736	38.1213	68.3622	72.728	88.0683	108.9697	44.2997	40.6526	68.8288	57.1383	64.0328	75.4585	62.002	92.7474	68.724	101.5963	163.0639	56.4596	85.7249	125.406	117.9676	82.9845
MECP2	21.2432	21.9638	8.6124	15.392	14.3899	14.4904	15.265	12.7096	8.9437	10.987	17.7421	16.5479	16.8839	25.7569	10.9391	11.6614	29.8907	14.2435	19.9065	17.9135	15.2468	16.2663	14.9361	10.4483	14.4205	17.9422	9.2335	17.1235	8.2428	15.3056	12.0963	11.875	20.3979	8.8209	11.091	12.1098	10.6797	14.3754	16.9333	9.8355	13.3995	15.6213	13.5736	26.3408	11.9158	20.4148	25.6747	18.3797	11.1385
MEN1	19.4251	27.0713	13.6068	22.3279	16.1831	27.5463	15.152	15.0479	11.9909	16.6269	18.048	14.9854	22.2217	29.247	19.1079	10.2037	21.1977	19.3706	21.6526	20.0783	17.6604	18.3583	19.7244	17.5772	16.1498	18.2672	11.3798	18.3488	12.182	17.3064	16.6747	18.7206	18.2952	10.2017	13.4001	13.6977	18.6319	19.5406	18.6718	14.4969	12.1049	16.5897	26.0921	21.9893	15.7611	20.1037	25.2517	20.2835	16.5218
MGA	10.2574	10.2623	4.3042	9.814	6.4963	10.963	7.5597	8.1676	6.8338	7.7281	10.2465	8.8213	9.2727	13.6798	8.4915	7.1949	16.1182	6.9295	10.1161	7.0473	10.5978	11.4912	6.8612	4.1743	7.6008	10.1507	5.6913	8.9649	4.6937	10.7343	5.5174	5.4992	9.3857	4.519	6.0365	8.1174	4.3069	8.9319	9.2387	5.8035	11.5362	7.7002	5.7352	13.5835	7.0955	10.4216	12.3796	10.0691	5.3353
MGMT	11.868	13.2593	17.5442	15.1813	12.5366	15.2455	8.9487	10.5414	11.7934	13.3916	17.1422	8.7281	16.7211	11.646	10.5687	8.7945	9.7525	10.8422	14.3264	15.8275	14.4309	17.7222	20.3806	9.3343	8.8293	10.9566	9.4986	13.3591	9.8499	11.0375	13.4146	16.7596	9.2807	6.4821	7.2991	11.5308	15.5364	11.1544	18.203	6.3855	13.9307	10.8701	18.9461	13.6601	12.8079	9.783	13.675	13.9256	18.7487
MIER1	19.2414	22.286	14.0805	26.4517	14.6675	25.6445	15.7599	16.9793	19.3971	18.966	28.2449	18.8617	31.0348	28.5811	25.2142	14.2802	27.4201	20.3271	30.2226	26.8129	18.3023	27.3787	23.0209	14.5671	15.7875	27.1118	15.0469	17.0025	12.6511	19.4454	19.6093	24.7415	20.1959	11.3612	13.8208	16.1878	10.715	17.4556	20.9475	12.6261	29.1297	15.3621	17.7427	24.4751	13.166	20.0238	26.5873	23.8362	20.7259
MIER2	7.0678	6.0291	1.9695	4.2916	2.9576	4.1149	3.3459	3.3995	2.1319	3.5234	4.2329	2.2832	5.6014	6.3026	3.8398	1.5359	5.1004	5.1175	5.1315	2.929	3.0736	6.6808	2.8467	4.0628	2.944	5.4125	2.5211	3.1234	1.7777	3.3801	5.3123	4.8875	4.1609	2.0043	1.7288	2.6524	3.3291	2.8914	3.8334	1.8141	3.8372	2.7669	5.2396	5.6497	3.4477	5.6435	5.1871	3.349	4.0924
MIER3	16.0078	16.8179	8.8178	15.6111	8.4432	16.5064	10.0002	10.863	13.2111	11.4607	15.8871	12.2295	17.2038	21.6361	15.6942	8.8526	21.5511	15.1802	25.0827	18.8875	12.023	18.2434	16.2644	8.4742	9.2841	15.7586	8.1864	10.7354	10.0137	12.5086	12.2321	11.8991	14.0629	7.6196	10.0382	11.2421	8.4001	11.1667	13.9751	9.0573	20.6044	9.8438	11.7961	19.0475	10.2535	11.1761	18.2459	14.5754	14.2733
MIS18BP1	9.5395	8.3934	2.3546	4.2384	3.2227	9.3825	4.5069	5.4884	5.903	5.343	7.8301	5.224	6.624	11.5387	7.1004	4.2333	9.6426	4.2382	5.7273	7.1277	6.1258	5.1075	6.5396	2.0312	4.5278	7.2859	3.4255	4.7439	2.8661	4.6049	4.197	5.3688	4.7861	2.5196	2.7647	4.7329	2.5358	3.3347	5.2043	3.4492	4.6968	4.6757	3.8111	9.069	5.902	8.2491	8.0706	7.9167	4.3468
MLLT1	58.3716	69.8998	27.7667	37.0971	55.5374	45.7061	42.8475	35.9777	22.3826	36.0406	43.333	41.1592	55.4555	61.045	32.2073	26.0365	52.188	52.3895	47.1978	45.643	47.789	42.4728	38.5057	38.0135	46.405	51.4134	24.4999	54.4691	26.956	40.9122	49.2673	37.8476	47.7942	24.8249	31.3753	30.8527	40.6377	53.1231	54.3033	31.2521	26.8708	50.9457	43.1195	55.3393	40.9289	56.8811	58.7039	58.3979	32.4001
MLLT10	8.0621	13.5104	8.3011	9.7353	8.0811	10.3094	8.751	9.4647	7.9994	11.2922	11.0906	11.4373	9.2175	13.1219	10.7798	7.9944	12.052	7.7511	12.2512	9.2063	10.7903	9.7772	7.8775	4.0783	7.6631	10.4419	4.9879	9.4476	8.4723	10.4085	6.8731	8.8073	9.7562	6.2867	7.6201	10.0494	5.6107	8.9374	10.2986	6.9262	9.2306	10.526	6.4557	15.4607	7.2511	9.649	11.8696	13.1537	5.8773
MLLT3	10.0843	17.0116	3.9552	17.3284	7.3894	15.2799	7.2534	9.0996	8.5177	7.9801	13.0092	10.874	12.3043	21.5452	8.8054	6.0855	16.1116	12.7926	17.2024	13.3459	6.8448	12.4223	14.5913	9.5237	10.5907	11.34	6.028	9.266	5.1051	8.3886	10.463	10.8188	12.701	4.223	6.0639	8.1483	7.6427	8.4723	8.7974	8.408	13.8977	8.1366	12.1507	12.265	6.6476	9.2114	15.4016	13.7348	12.4351
MLLT6	21.327	49.0344	17.459	32.2815	38.369	40.4283	29.4333	25.9229	17.0036	27.714	36.6684	30.1325	39.5908	56.2552	23.202	21.6112	58.1719	48.6436	49.8773	39.2905	31.0417	47.7571	32.7097	28.5548	33.6328	36.6392	16.6615	37.8274	17.9928	32.8226	33.4513	29.4127	41.6621	22.8022	18.0252	24.6533	27.3291	31.5456	42.6638	19.3209	26.079	34.968	42.8386	47.772	26.0667	44.7438	51.5422	43.3738	25.9359
MOCS1	46.672	27.4903	30.007	20.0528	30.1912	28.4007	31.094	33.1183	30.7743	30.7148	23.528	26.4926	25.1496	24.3502	24.7191	26.235	21.3206	19.7863	27.4315	28.6811	40.0871	21.2214	24.3759	13.9588	18.2978	23.2083	21.1749	27.5568	37.4147	30.8562	16.9816	19.0433	24.9269	22.648	31.1167	27.391	22.1621	35.1064	34.5105	21.5951	19.8333	34.1631	22.2119	19.9785	23.3063	24.5852	23.1664	29.5254	18.0937
MORF4	0.1185	0.4088	0.0947	0.429	0.2255	0.0645	0	0.2456	0.2388	0.3384	0.1009	0.1159	0.0735	0.2548	0.0829	0.1777	0.1144	0.1843	0.3067	0.1288	0.0469	0.0923	0.1061	0	0.0787	0	0.0718	0.084	0.1048	0	0.0525	0.1257	0.0857	0.2117	0.0389	0.1721	0.0935	0.0588	0.2006	0.126	0.2209	0.0505	0.2238	0.1206	0.0527	0.0519	0.2029	0.2785	0.409
MORF4L1	96.6725	162.2434	91.5905	152.5047	96.978	152.4655	94.2978	102.5917	125.88	125.3558	147.8744	105.3682	152.3887	174.3158	133.7469	77.1282	136.8454	159.5652	158.9894	189.2691	105.1752	170.8595	175.4918	101.3211	88.2298	158.0101	79.0782	101.9896	88.456	104.5389	113.6939	158.306	122.7605	62.1008	83.4985	98.5262	80.3798	96.4855	130.361	80.2308	145.4712	105.592	155.0771	137.0985	91.5467	110.8717	133.2413	150.8988	150.4058
MORF4L2	366.9699	183.8016	146.1795	239.5728	134.3944	222.7756	127.8661	135.726	167.8825	176.7395	200.0196	133.5461	217.7493	178.4953	185.8218	111.6672	183.8781	219.5431	239.5882	208.0479	149.0384	225.7807	184.7428	134.4458	111.873	236.1006	103.6857	121.2104	137.5631	150.3682	175.6368	217.3114	163.2102	92.3714	97.1682	140.5952	120.2539	137.4279	172.8163	104.7031	226.7108	139.7629	173.8483	145.5466	145.4075	160.9755	135.5485	191.6892	179.8137
MOV10	21.7239	20.7368	15.6709	23.35	13.6224	30.3734	13.1817	16.2192	14.1993	17.5683	20.2527	14.8926	17.8859	26.2165	17.1931	13.0162	22.4775	20.3806	25.4105	13.9698	18.7792	24.0531	18.6851	14.6794	12.9373	18.8978	10.8534	15.2319	15.5689	17.7491	16.1123	15.2969	15.174	10.8207	13.6511	14.7465	12.4398	18.9052	21.4851	12.2144	17.1992	17.5743	19.2256	19.3413	15.4293	19.6666	16.1749	19.2812	15.5177
MPHOSPH8	30.2933	50.4278	20.891	55.812	37.3177	40.2731	33.3316	35.6025	28.8461	40.7736	47.4406	36.3511	46.4713	64.5082	35.5611	28.7644	49.5935	43.138	34.6511	33.8711	46.0162	40.825	30.7713	29.4123	39.3725	54.1094	23.6462	37.8424	20.588	45.8976	35.6721	40.3415	43.6972	23.7785	28.6295	38.0389	27.1698	36.8968	35.8478	26.0872	39.8268	38.5243	36.4269	55.0758	31.4846	42.1024	53.8779	47.652	26.5222
MRGBP	23.0452	19.8865	9.4918	14.3781	11.7144	16.7146	10.2732	10.2837	9.7414	10.6269	14.0625	11.5981	17.1963	19.6876	12.2331	6.6044	14.1891	13.046	15.2362	14.5521	11.4143	12.9844	12.5805	11.0582	9.3948	14.2896	6.728	11.1888	7.9638	11.2309	13.6406	14.8311	12.971	8.8597	7.5978	8.7853	11.8482	10.2916	12.9518	8.2335	13.1224	10.797	13.8675	12.8089	13.757	12.8008	16.3957	12.2647	13.4079
MSH6	14.8512	15.7842	5.579	14.1055	7.7041	12.6366	8.1345	9.3248	11.8203	10.9933	12.4984	12.0242	14.6277	21.4597	11.7556	8.306	18.2785	12.7791	14.4944	13.4775	10.3267	13.7389	14.72	7.6296	9.1056	13.9838	6.2895	9.4485	8.182	9.604	7.309	9.2558	11.4273	4.9767	7.6001	9.3719	7.1259	12.3846	11.841	7.983	14.6122	9.4707	9.1733	17.0257	11.5912	11.4504	16.1273	13.3113	9.7312
MSL1	19.988	33.543	11.9302	16.9354	14.0217	22.5219	14.6459	19.5473	14.6129	17.4029	26.1964	18.5747	23.7653	36.3412	21.2322	11.2279	28.941	19.582	19.7993	20.7904	17.432	20.3249	18.4605	14.8456	16.2252	27.779	10.2193	13.6367	11.6162	18.8624	17.1102	20.139	18.7742	11.9276	12.7749	18.4107	12.7096	14.5692	16.0545	13.7395	24.6375	14.7318	16.5031	24.0232	15.1265	18.6846	24.5114	19.752	17.5893
MSL2	23.5689	24.4102	10.3773	25.8944	16.4574	25.1212	17.1675	16.08	15.613	15.5691	23.0406	20.7131	25.2749	32.7137	20.7637	14.1693	39.9934	19.138	27.0666	25.2607	20.7221	26.1085	20.6549	14.5374	17.7434	24.0608	13.1589	18.8051	10.0005	20.4727	17.838	16.6984	24.1196	10.6608	14.4436	15.7724	15.0228	20.3987	20.7515	15.3542	28.9227	15.468	18.8774	31.4471	16.2437	21.2171	32.7239	23.6185	17.5728
MSL3	8.9091	6.3903	3.8794	6.154	3.6041	8.6324	3.3673	4.3406	5.4793	5.4556	6.156	4.8407	6.9992	9.366	6.5593	3.1287	5.4466	6.5917	7.247	8.4453	5.516	8.05	7.1959	4.9315	4.0767	7.4592	3.3835	4.1242	3.8714	4.9555	4.8123	6.8932	5.2707	3.4347	2.9151	3.8392	4.0212	4.1454	5.0934	4.074	5.1293	3.71	6.7199	6.9611	3.7874	5.854	8.052	6.847	6.5629
MST1	3.2375	4.7967	8.5482	2.6298	5.3183	4.6285	5.7952	3.9717	5.3643	8.8387	4.1529	5.1266	3.51	5.73	3.7545	7.0595	4.5232	4.1118	2.261	3.7459	8.1128	5.7322	3.9859	3.6919	3.5381	2.8476	2.6268	7.6689	16.1624	10.2005	5.3199	6.0241	4.1162	8.3866	6.8273	5.6869	7.3871	13.5566	16.8855	8.2821	4.2057	10.7631	3.8815	4.2461	5.6656	6.2353	5.2062	7.1353	2.1797
MTA1	8.4103	11.1048	5.0966	6.2423	6.4979	9.8915	6.5338	6.773	3.9358	7.9897	9.1913	6.7962	9.427	11.8976	7.6713	3.278	7.9259	7.1426	7.8746	6.3233	8.5351	6.552	4.9996	5.6505	6.5569	10.4209	3.6491	6.8968	4.544	7.3212	9.8565	8.7231	7.7701	6.2742	4.1252	5.3581	7.6665	6.9594	7.6472	5.1139	4.2808	6.6657	6.2522	9.28	9.2172	10.5122	12.0307	8.455	3.9456
MTA2	49.7166	53.3052	22.2332	45.3754	31.4065	67.5476	28.3265	32.4813	31.3556	34.809	53.0917	27.8755	64.8794	59.6289	46.8853	21.5841	44.9993	46.3549	47.0355	46.6701	35.6954	45.8025	42.8345	32.9017	27.6409	59.3261	23.9362	30.2645	25.6458	36.3633	41.1089	41.2647	37.9814	19.2795	21.9002	30.4622	34.4244	29.9646	41.4251	22.8064	40.5802	31.8862	41.5484	45.0464	34.4476	41.6333	45.8408	45.5286	30.537
MTA3	10.8084	17.5766	6.1463	14.2078	7.4702	12.002	7.6642	7.326	7.5084	9.1972	10.9226	8.5716	9.985	18.3094	9.211	6.3388	13.3456	13.5027	18.2338	13.4786	8.6833	14.2597	13.4238	8.8932	8.2047	11.4273	5.616	8.7696	7.789	8.0239	9.0797	10.4258	10.5268	5.1298	6.7366	7.5137	7.3441	8.4789	9.8905	6.7746	10.5542	9.0185	12.5017	13.1794	7.563	10.2701	13.0426	12.9568	10.0686
MTF2	9.9376	9.0728	5.1695	11.028	5.6336	12.4806	5.1894	7.5634	8.2182	8.1218	10.6401	7.0902	12.3013	14.5646	9.0329	5.3457	9.6196	7.9989	14.6908	9.0795	7.8688	9.2447	9.0126	6.7252	7.5061	9.8122	4.2915	6.704	5.1002	7.8906	7.9071	8.0561	7.9728	5.29	5.5305	7.158	5.1278	6.8634	8.5813	5.8548	10.4959	5.9682	8.4843	10.4348	8.2714	7.4568	9.3842	9.3071	8.7546
MYBBP1A	19.0385	16.9148	8.3903	20.4551	15.2772	21.7434	11.4111	11.1345	8.0505	12.6713	18.2696	10.4025	27.5788	19.402	15.7145	8.3601	22.2442	14.1607	14.8649	10.002	14.3955	15.8779	11.9158	11.8977	12.4095	18.9911	9.3932	13.8477	8.5869	15.0765	14.5162	13.6396	15.7114	9.337	8.7895	9.4156	13.1634	13.4656	16.5007	7.6471	12.1044	13.48	15.9113	17.2382	17.7407	16.5285	17.1527	15.0362	10.6463
MYO1C	159.3433	166.1416	46.548	129.2167	97.3645	162.7758	84.4891	88.8655	67.5947	84.87	125.7632	83.8836	165.9202	155.694	82.732	53.5823	158.8724	150.0685	155.4991	125.9732	86.5821	152.5497	105.5435	123.7575	97.9701	190.7385	76.9926	96.2897	59.4906	103.3742	110.2675	101.4088	124.8541	54.6634	50.4093	69.8954	89.1436	80.0565	108.0717	66.0298	85.8107	91.6944	158.2679	155.2059	77.561	141.3858	148.7566	126.3343	117.8278
MYSM1	5.0244	7.001	3.3803	5.726	4.1566	5.7263	4.2324	4.6886	3.065	5.3618	7.2501	6.4598	5.8235	9.8563	4.9712	3.5129	10.0333	6.7278	8.3424	5.6337	5.5053	7.0115	6.0051	3.4181	4.9008	6.1887	2.2546	4.195	3.2827	5.4862	6.2178	6.4429	7.201	4.3483	2.8772	5.0547	2.8809	4.2189	5.0976	5.0455	4.9646	4.3891	4.9647	10.3671	4.9815	6.9438	9.7403	9.3769	4.8759
NAA60	34.3469	29.7414	26.0385	35.3148	28.1971	31.347	28.1693	21.7806	17.1075	27.3869	27.3967	21.892	29.9153	33.0163	23.7596	16.6939	37.2544	30.4715	33.9334	25.1827	29.592	36.0738	25.9154	28.6066	22.1636	26.3571	16.0135	29.0184	22.99	29.3533	30.7176	29.2553	30.3042	15.615	21.7582	21.6722	30.4459	30.2564	35.1963	16.5021	27.9269	30.7041	33.3463	31.0104	22.883	28.9054	31.4674	32.3458	26.8502
NAP1L1	60.853	56.1473	20.518	51.6885	28.257	66.2042	27.1451	29.5822	44.8141	34.3329	55.8707	31.1211	53.7801	86.3083	43.8414	23.1565	45.7477	62.2152	74.6774	75.0418	36.5233	59.9335	56.4075	37.256	33.0611	68.5791	25.2785	30.5104	24.0899	32.4822	39.5978	51.7215	40.1113	19.0215	23.2219	28.512	29.8313	28.1542	39.8045	26.2225	44.0783	31.8294	55.1691	40.6406	41.1863	44.6869	50.0163	47.734	59.6699
NAP1L2	21.7082	26.5902	7.8899	43.1521	19.981	18.7039	16.469	17.3596	16.8238	15.6062	21.5675	23.1962	23.6812	23.3541	14.417	13.6752	39.1841	41.1792	46.0287	30.7851	21.7014	60.6398	41.6518	33.2621	19.8055	19.0029	13.4532	20.6073	10.6045	22.2451	27.3129	22.989	24.7863	10.3877	13.8328	16.5618	16.9874	22.9928	19.9884	17.2834	54.7883	18.7446	25.1467	32.9815	20.3001	18.7338	21.5069	29.3891	33.6511
NAP1L3	4.6492	10.5761	2.8645	6.4466	8.4507	9.0957	6.5873	4.9816	6.4003	7.4738	9.3389	10.7315	11.3172	8.5455	6.704	6.275	11.0923	11.4183	14.4571	11.4997	7.0633	12.0168	6.4311	6.3517	6.7903	19.884	5.5548	8.7294	4.4953	5.3298	10.1716	9.5118	9.6746	4.5633	5.481	7.8651	8.2802	8.0188	9.5952	4.7328	8.4765	8.2368	7.4495	5.9535	6.7404	9.3984	4.8843	12.9117	5.6377
NAP1L4	63.25	87.1082	50.4191	122.166	68.9009	98.2918	58.9595	65.4697	65.8279	75.4196	90.2216	64.0112	92.5183	103.9313	68.8303	43.9452	85.2939	83.9742	73.0408	83.329	70.7559	85.5217	95.5431	74.398	57.4245	83.7896	44.9477	65.1985	54.3278	71.5334	72.3667	91.3146	76.615	39.3528	48.9866	61.2144	64.5992	66.3587	77.8809	53.3063	89.6906	70.3229	82.5607	91.0902	70.6221	67.9495	79.2435	87.0415	80.14
NAP1L5	10.027	41.1217	11.0832	28.9407	31.9492	15.1153	19.826	20.5687	16.0708	23.8478	28.774	24.3435	29.1548	23.972	14.3055	14.4918	26.5701	49.3701	36.0714	31.2816	16.9322	70.2336	24.2953	26.2996	21.396	29.1103	14.0422	20.5087	12.0521	20.6787	35.3914	33.3531	24.7409	12.5472	14.9112	17.93	14.5926	18.6467	21.9716	13.2394	29.768	15.8324	30.2925	21.3815	22.2846	23.0036	21.0705	29.0314	33.8551
NASP	20.4378	17.8661	7.3324	17.4299	11.8774	20.2657	10.4445	12.9909	11.9676	14.9925	18.0694	12.3174	21.1112	24.2662	14.6744	9.3784	18.2609	21.0487	18.9136	17.3184	14.5828	23.8696	17.3718	13.1521	10.78	23.9689	7.3862	11.0357	9.1026	14.4356	22.4312	21.174	13.4271	10.5909	8.8425	13.5781	12.4305	10.5071	14.6888	11.5405	15.0832	11.6262	20.4768	18.7849	23.3195	16.9813	21.7346	17.3654	14.1388
NAT10	27.5695	32.7993	12.731	42.9261	21.2776	33.6803	18.6535	18.9121	19.2954	20.4392	25.3981	21.7222	34.3444	34.102	23.3668	14.8772	28.1073	27.7692	32.8051	28.7092	23.9425	31.1877	32.7433	20.6039	20.4503	29.7401	15.49	21.4333	14.8829	22.2236	19.5574	19.749	27.8181	12.098	14.3879	18.7683	18.8096	22.6244	16.2372	17.1115	24.571	20.9935	31.8491	33.5249	25.5072	24.2105	30.8225	27.7346	27.9558
NBN	93.7842	43.1718	21.1467	47.4584	23.3734	47.6612	21.3474	25.3611	28.6291	28.981	40.8851	27.2555	42.4729	46.3396	36.3741	21.8921	49.1441	33.0006	40.2253	38.737	29.2759	39.6022	42.2016	20.1621	26.2699	37.3223	21.3199	25.9422	24.7578	29.7985	22.0902	33.015	34.608	16.0967	20.3199	23.4008	18.7222	28.0365	33.5027	22.7514	44.118	25.5386	32.1781	43.8202	22.778	31.4034	39.1235	39.3728	37.5589
NCL	206.1008	164.8216	71.3672	198.7478	134.7562	217.01	112.907	110.4516	130.6507	131.4679	169.5034	106.7597	199.0835	219.3901	155.6835	107.4244	187.0813	176.7567	145.6905	177.8336	129.2955	199.8373	152.1665	120.307	122.0675	192.0556	94.5208	133.4799	97.9182	143.7479	141.2059	130.754	156.6009	67.637	98.2381	115.9879	107.4696	136.9954	155.9882	78.2715	173.2238	138.4314	163.5671	173.2024	139.1373	148.2884	168.9935	166.0304	146.1515
NCOA1	35.4848	57.7898	20.6795	40.3051	33.2788	36.087	31.537	32.142	25.2991	31.9634	43.8747	39.5541	40.3569	52.0561	31.4163	29.1416	67.905	39.8628	38.8625	44.7715	34.5984	39.9475	45.1085	24.3168	36.217	37.726	24.2222	41.903	23.9367	35.7175	26.1194	26.2751	50.9048	21.9082	27.1196	32.1355	23.1087	34.8179	40.5823	27.2772	40.7625	35.4235	28.1652	63.3818	24.4102	43.7192	56.2295	54.4695	27.1815
NCOA2	46.0046	47.6296	17.4644	37.8144	21.562	26.5177	24.9769	23.7718	20.8221	23.014	30.0659	29.6002	26.5505	46.0675	21.7382	22.2965	61.5054	25.8245	35.0194	33.204	26.6353	37.0806	35.3006	15.5361	27.5942	21.9221	16.7779	30.4541	20.5036	25.9424	16.4321	19.987	37.5594	15.0596	22.5678	23.8438	12.7358	27.6637	30.6685	18.5169	35.6373	27.438	23.1293	52.7884	17.737	31.9687	43.8928	38.8141	22.9923
NCOA3	29.1136	29.4781	10.474	16.7109	14.254	21.2576	19.3045	17.2697	15.6461	16.9189	23.3384	21.9365	23.6602	37.3876	19.1326	15.6691	33.4446	16.7558	29.9461	20.1307	19.6983	20.5183	17.4039	10.825	19.737	24.3851	13.2857	19.4929	11.5197	18.8762	13.6036	12.7788	20.6413	11.1131	12.8836	16.8772	9.5389	16.2208	18.547	11.1494	22.2679	16.509	14.5989	30.3221	20.9033	27.1418	25.3287	24.2583	13.8357
NCOA4	264.8385	345.8641	244.9702	282.1128	198.8865	289.4111	231.6454	191.5394	263.551	282.7403	238.4638	261.19	234.9787	313.4488	267.2375	221.4242	342.5992	290.2581	298.3678	356.8369	238.3379	304.2016	433.9177	212.7704	226.2469	219.5112	174.132	251.7691	270.9533	227.2821	213.2172	224.0102	285.0153	123.6506	228.5416	224.293	157.591	256.5446	317.669	206.0795	369.0967	261.2666	227.305	393.3127	185.2539	253.5943	295.6574	388.1697	301.3318
NCOA5	47.7682	54.3905	18.7006	55.5521	34.1914	49.2863	26.5324	28.0727	28.5953	36.6029	42.5145	30.7828	47.7779	47.8261	41.3564	22.1576	47.2927	40.6138	42.5822	46.1577	37.5325	55.5007	38.7039	25.6234	26.9486	54.3317	25.8274	35.6981	20.7304	37.8974	32.0555	33.892	37.797	19.8821	21.3916	28.4933	30.1858	33.0673	39.0723	27.382	41.6996	28.4549	33.5299	48.2992	28.0403	35.4065	47.9957	45.86	30.2202
NCOA6	24.1667	25.338	12.095	17.5838	14.6359	21.2939	16.5391	16.0342	9.7335	16.2152	20.5181	19.7957	20.1577	24.4499	16.4002	13.7993	25.7445	11.7002	10.9886	11.9407	16.5448	14.3649	12.1708	7.453	16.7984	17.9704	10.5362	19.4044	10.3214	18.7261	14.2149	14.1002	20.8412	9.0557	14.6005	16.5327	11.2256	18.3671	18.829	13.9776	15.7114	18.9688	10.7523	31.8064	12.6926	18.9359	27.5268	23.9544	7.4314
NCOA7	24.8654	57.0685	68.6607	67.8826	41.3345	63.1807	40.8512	75.4887	70.8496	66.2503	101.4405	62.1817	99.1578	35.9678	59.7332	53.8164	45.2018	364.2762	46.319	44.757	44.2626	89.1236	50.808	162.8541	120.9275	69.2697	32.9586	34.5115	47.1872	50.1817	22.0538	38.7023	41.5603	26.502	43.4869	46.6382	20.5357	82.4603	59.4543	26.0398	75.1762	37.5353	28.2897	34.8608	35.6797	49.04	33.4189	54.3683	62.4165
NCOR1	33.1463	49.1614	18.6025	37.4682	26.3114	36.6301	30.1893	29.6976	22.2576	27.665	36.5148	36.2299	38.7432	62.0184	25.9254	26.1074	65.566	37.5357	30.9707	40.9827	35.4143	46.2752	39.2119	23.7978	34.5877	32.6312	19.4062	36.992	19.2119	33.6543	26.4363	26.7421	45.9306	15.7135	25.1302	29.6188	25.5276	32.2467	38.3912	30.1456	31.7094	32.4704	32.498	71.4766	22.9003	43.0591	60.2549	50.3817	24.5753
NCOR2	62.7061	38.7593	15.6837	19.4889	25.896	33.009	22.8425	20.2139	9.8404	21.8703	26.2516	22.8111	30.5232	40.2079	19.877	9.7213	50.7598	24.2434	30.1528	13.9733	25.4808	33.702	12.5491	16.4125	26.4502	33.0878	12.3184	30.3533	14.1532	29.0618	22.1708	19.6365	35.1169	12.8453	16.4121	14.7691	18.0415	27.229	30.5364	12.2795	14.3686	24.6089	18.3382	34.3661	22.9576	41.7101	43.1292	28.3407	11.2917
NEK6	119.9429	4.5288	38.6123	5.722	19.0264	47.4916	24.7395	29.2843	26.406	31.5126	40.2464	19.2891	28.162	14.5102	33.6384	23.7697	4.5484	3.787	5.7773	6.1949	37.5864	3.4791	6.1364	0.9318	10.3724	28.0605	18.3745	18.5563	42.4596	31.5429	3.2631	9.0558	10.1734	15.0069	30.2366	26.8172	8.6768	30.9016	35.0836	8.8569	14.244	36.0687	3.7456	4.9841	19.6774	19.7475	4.6966	22.2216	2.6073
NEK9	18.5558	30.3797	10.4144	27.1497	17.779	23.818	16.7225	18.2918	17.5344	17.7805	24.3632	20.3637	23.3681	34.3336	19.0425	14.458	32.9095	31.9329	30.3541	28.9053	21.0322	33.2448	30.205	16.9552	18.3514	27.5123	12.776	20.4697	13.6423	18.9641	19.1784	19.3461	23.1542	11.5817	12.5061	17.247	14.4378	18.017	22.7298	15.1068	25.4609	19.8195	24.2526	32.5104	15.4247	26.9894	27.672	28.7821	22.0424
NFRKB	14.3262	21.6197	7.949	15.3061	15.4999	17.2092	13.5029	12.2287	10.4216	15.3082	17.3602	17.5498	17.9603	25.726	13.0885	11.7031	20.5522	16.7252	17.0829	21.4053	16.09	14.0271	15.7284	10.087	15.6799	17.8123	8.8728	18.3026	9.5058	15.3222	11.9558	12.982	16.6415	9.3136	9.0901	14.4744	13.3191	15.9993	20.9146	13.0857	11.1527	15.6654	15.8839	23.3788	13.1719	19.0532	24.26	23.1043	10.9093
NFYB	21.7443	28.9524	10.5982	26.5431	14.9933	18.6255	13.7192	16.1621	20.2914	16.8189	23.1488	18.6838	23.7056	31.1837	17.2784	13.1612	34.9666	40.318	41.6638	39.8607	16.9591	46.9851	32.9514	29.832	15.8248	32.7478	11.744	16.7912	12.2991	15.9431	29.8498	25.6541	24.5003	10.2895	12.5109	17.3867	15.6288	15.5721	18.0102	18.2134	40.1708	15.6834	27.966	27.0921	13.9521	21.6857	24.011	29.9502	37.2702
NFYC	18.6006	38.2596	17.2974	35.9076	22.3959	25.3258	19.3116	17.9563	17.723	27.0038	23.8803	25.7029	26.5735	31.6167	22.5618	16.6502	35.7103	29.6282	30.2472	31.6962	21.8503	37.2223	34.6333	28.5764	23.3858	26.6375	14.7102	25.11	16.1079	21.8027	34.8721	32.8066	31.5397	15.0393	16.0963	17.4006	21.7661	22.9265	25.826	22.0327	26.9149	25.0398	31.5874	37.8113	18.6025	26.9741	31.4247	40.0755	27.0604
NIPBL	24.4976	25.9032	9.7972	21.4261	16.041	25.0653	16.6603	18.4723	15.469	17.6288	23.9596	22.7212	24.2606	35.5714	20.5579	16.6133	31.7458	18.7826	18.6353	16.8667	22.386	20.7537	16.2336	10.7764	21.8878	23.4279	11.4504	20.0447	11.1326	21.3122	15.1718	14.43	24.0238	8.5326	15.1617	17.577	10.5016	17.8115	21.1669	14.6529	21.2692	17.844	13.4263	33.2928	14.5813	22.1775	29.5629	26.1906	11.3232
NOC2L	31.4864	37.6514	16.4611	32.2157	25.9934	34.6354	22.142	21.2516	17.9855	25.0082	18.7019	16.6846	38.3437	37.6457	27.1566	13.7252	31.1314	31.9896	31.328	33.9924	26.5342	34.7507	32.9021	26.0623	22.1143	34.3057	16.994	25.7583	19.4495	27.4291	27.4993	31.4077	29.2503	14.8879	17.3083	20.3927	23.321	27.2418	29.7168	13.1145	23.854	25.162	34.2551	27.5581	31.3616	29.3471	29.4604	30.2754	24.3044
NPAS2	10.747	8.8987	7.7603	5.5162	2.1274	6.1012	2.2527	6.2432	3.1731	3.0254	6.0412	2.9713	7.8606	10.338	4.2769	1.7756	6.3657	11.4508	16.1998	9.2317	4.2452	8.9568	3.4446	4.5567	3.8086	4.3521	1.8768	2.8572	2.8787	3.5792	3.8372	6.8406	3.6999	2.1505	3.8917	5.7071	2.0593	4.352	3.1504	4.0619	4.3207	2.3645	6.8029	6.6965	1.9435	6.0256	11.2931	3.9967	6.3371
NPM1	228.2622	153.5147	89.0826	158.8567	93.3912	187.2678	87.9033	90.9793	129.8238	119.9526	138.4745	95.7807	138.7301	169.6161	132.9178	84.791	134.0744	137.2287	130.1341	189.8354	106.7484	160.4028	160.0294	96.3799	103.9828	165.1328	82.4256	102.6773	88.2142	97.2998	125.4343	170.5268	124.8115	56.6255	83.6647	97.9765	87.918	97.4322	134.0627	75.7339	132.3946	108.4293	130.4665	134.8077	114.16	116.9678	127.6109	156.4772	151.5817
NPM2	5.8861	5.2781	3.745	7.8538	3.0245	11.467	2.284	3.1405	3.4559	5.5948	5.4853	2.3739	4.2904	6.8955	4.5872	1.8959	7.6466	6.2811	6.7557	5.858	4.1486	7.9107	8.5242	8.3326	3.3321	3.6581	1.893	3.6177	3.7166	3.5974	4.1232	8.2509	6.0702	1.8934	2.346	2.4843	5.0409	3.9027	4.2013	3.1571	7.6606	3.779	8.4699	5.6577	2.7279	4.0553	6.8767	4.4561	10.7431
NSD1	29.4836	26.9344	8.4561	24.5166	16.068	25.3382	16.9096	17.256	12.5129	15.2349	20.6924	20.9519	21.41	33.7311	14.7832	16.6034	36.8762	18.0983	23.4999	17.8067	21.5594	26.0118	18.8136	10.0416	17.5222	19.3957	11.7983	21.4956	10.9633	20.4242	12.1691	11.2889	24.0732	10.4115	14.6578	16.0453	12.7024	20.1159	20.6968	14.4555	22.9865	17.4247	17.4134	33.7104	13.5915	22.8147	29.965	25.3866	12.4972
NSL1	6.1464	7.0384	5.346	6.2896	4.5549	6.1875	4.7646	4.784	5.8979	6.1078	5.5993	5.6142	5.6673	7.5779	5.8806	3.9113	6.1165	5.3562	8.1005	8.4114	5.7091	5.6742	7.6312	3.9949	4.3899	6.4973	3.8171	4.9233	4.2864	5.1006	5.0248	6.2166	5.5534	2.9917	3.8091	5.0337	3.8774	5.102	5.9835	4.139	6.1264	4.9573	5.6045	6.8716	4.5823	5.8186	6.2235	6.8698	6.4818
OGT	43.2186	70.1343	22.7122	22.4046	24.7603	35.9537	21.1808	28.4362	22.5612	35.1608	33.1989	40.2033	36.0251	76.0955	32.7639	20.7886	42.1442	42.9243	69.4498	62.0446	40.9518	40.537	59.1502	28.0499	34.2133	31.6758	17.5272	35.4698	19.903	34.7184	30.0581	32.9174	40.7153	27.625	22.4638	25.6281	23.2306	32.2678	32.9497	32.2313	18.8678	28.3439	46.7308	84.9262	35.2367	36.3845	88.088	46.7118	37.3524
ORC1	1.3645	0.3998	1.2525	0.4404	0.8242	1.7847	0.8461	0.9042	1.2443	1.5003	0.8633	0.9559	0.6861	0.8323	0.8	0.7187	0.4449	0.4129	0.5534	0.4807	1.0648	0.5603	0.6823	0.1557	0.4283	0.7896	0.5028	1.2675	2.0001	0.7975	0.408	0.5669	0.3199	0.6324	0.7632	0.8389	0.5093	1.0063	1.2793	0.4605	0.6759	1.4139	0.3342	0.5003	8.9339	1.2595	0.3998	1.1118	0.4581
ORC2	12.7319	12.459	5.434	10.9789	7.3122	9.7884	6.669	6.9121	6.859	9.7985	10.8712	9.7409	10.4296	15.3378	8.4186	6.3228	11.7358	11.1296	10.0509	9.9054	9.4547	10.803	9.7898	7.3233	8.1213	10.8205	5.0291	8.6029	5.6088	10.019	9.5388	9.0504	9.889	5.7962	5.2459	7.2226	6.394	7.0998	10.0209	8.0235	10.1115	8.1061	8.1476	12.6261	8.4669	8.9888	11.0947	12.7052	8.8279
PADI1	3.8265	0.0578	0.0094	0.2464	0	0.217	0.0106	0.0324	0.0591	0.0251	0.1599	0.0459	0.5387	0.1135	0.0821	0.0235	0.0566	0.1314	0.2065	0.0255	0.0093	0.4115	0.0841	0.0619	0.0389	0.1361	0.0213	0.0083	0.0692	0.0831	0.0623	0.112	0.0509	0.0084	0.0154	0	0.0278	0.0233	0.0099	0.0312	0.1094	0.02	0.0443	0.0318	0.0417	0.072	0.0134	0.0276	0.0891
PADI2	11.0784	63.8961	7.6187	72.3064	34.9381	6.4982	20.3841	16.7671	5.038	17.7922	11.8631	42.4634	34.7735	59.9015	8.5439	19.2586	160.4701	119.1384	58.7655	77.6498	11.7681	88.959	163.5243	83.2781	52.6767	8.1713	17.8646	33.8366	8.4986	18.1763	73.8725	45.574	71.5724	12.4445	13.3282	16.8888	24.5303	25.8766	29.508	107.8549	70.998	22.5465	61.0265	145.2549	11.0593	57.0501	135.2318	76.9456	134.997
PADI3	0.0361	0.0178	0	0	0	0	0	0	0	0	0	0	0.0224	0	0	0.018	0	0	2.2972	0	0.0428	0.0422	0.0108	0	0.5509	0	0.0656	0.0128	0	0	0	0	0	0	0.0119	0	0.0427	0	0	0	0	0	0	0	0.1604	0	0.0206	0	0
PADI4	0.0969	0.1336	1.6872	0.014	0.0553	0.0843	0.0871	0.0268	0.1561	0.1936	0.033	0.0568	0.024	0.1457	0.1762	0.271	0.7291	0.012	0.0401	0.0561	0.1532	0	0	0	0.0643	0.121	0.0352	0.0137	0.2969	0.4417	0.0343	0.3902	0.028	0.0969	0.0382	0.0938	0.0917	0.2883	0.2622	0.0823	0.0842	0.1485	0.0293	0.0657	0.0517	0.2036	0.0221	0.0303	0.0401
PAF1	79.3386	96.1326	45.0685	93.167	66.5251	99.5842	53.9965	58.8412	59.9772	70.9801	81.3363	41.9331	89.612	98.9813	65.0392	43.9551	78.1336	123.2486	83.5507	101.213	69.1177	124.5454	92.9287	75.6192	57.3252	92.5705	45.9049	62.3055	53.2465	67.9737	78.2252	87.5324	75.9525	37.1199	48.8354	49.9808	62.0796	63.5932	73.6035	34.4087	68.0729	63.1048	107.5521	76.3061	54.0513	73.5098	87.0872	69.4133	80.9702
PAGR1	4.6943	7.0415	3.0034	5.2575	4.6482	4.9918	3.4351	3.6013	3.4787	3.5731	4.2235	3.3276	5.3064	8.9087	4.2203	2.5388	6.7102	6.4032	5.9498	7.2717	3.5254	4.583	6.481	5.723	3.4109	4.5587	2.5562	5.3374	2.5484	3.516	4.4045	4.6615	5.026	2.2819	2.9964	3.2211	4.9	4.0682	4.814	3.1968	4.3563	3.8856	5.0826	6.3583	3.1563	4.5532	5.9677	4.9321	5.6389
PAK2	92.778	91.8706	34.1501	71.2055	39.7188	81.0787	42.1507	46.6961	52.098	44.18	76.9891	47.099	75.7734	105.1741	62.8837	34.767	83.1141	97.3151	111.8525	86.7613	48.2184	91.9785	74.2862	55.1431	51.7605	71.996	39.5239	48.3026	36.1394	51.8561	46.3044	49.7903	64.0447	27.2533	35.0005	43.3758	32.7013	42.594	55.4107	38.2985	68.1231	49.6105	71.48	89.784	44.4702	64.9382	89.5195	69.5427	75.136
PARG	12.2753	16.7075	14.6599	17.2809	15.0573	19.1813	15.961	14.1277	17.3473	20.3412	21.3944	14.8606	14.4178	20.5724	24.3236	13.827	17.8039	12.2132	13.6445	16.0629	19.7667	16.7572	15.449	8.5388	10.9901	15.4845	12.8218	15.1079	17.7602	17.3104	9.2058	14.2264	14.1545	11.9925	15.3336	16.9437	9.3764	16.9891	20.1456	10.2723	15.6573	18.1635	11.2119	15.6176	13.8551	13.3535	16.0835	19.0656	10.7563
PARP1	18.6579	28.3085	8.8457	25.4901	17.1081	24.334	15.4589	16.1421	15.8999	15.6472	22.7884	17.2314	23.9909	27.0237	15.9205	12.6732	25.0843	23.2234	21.1772	24.2393	17.3671	25.6399	26.9318	16.9032	17.4895	19.769	12.1745	19.1138	11.4563	17.3296	13.7393	16.4635	20.9885	8.8203	12.7556	16.1895	13.659	16.8211	19.8197	13.6613	23.1158	18.5078	22.6462	27.0873	21.4221	19.1357	23.2386	24.0661	18.9969
PARP2	7.424	15.4137	5.5249	13.207	9.1088	10.4151	9.1399	8.7873	8.041	10.5367	10.7213	10.7402	10.4907	15.3635	8.9224	6.0462	13.7564	12.293	12.7418	12.7829	9.941	13.8963	14.0701	7.9704	8.377	10.5027	6.0862	8.484	7.8176	9.5362	11.7243	11.7753	10.5802	5.9721	6.4321	7.7761	6.5067	8.4907	10.1054	7.5731	10.8797	8.7634	9.866	13.9924	9.6478	10.149	13.0645	15.1431	11.587
PARP3	19.0065	41.3529	29.0568	37.0422	27.0302	28.1283	25.2887	25.7521	17.4109	26.9343	35.1344	27.3965	30.4239	33.0583	31.1925	22.5314	40.4069	32.6289	41.5168	37.9579	28.3441	39.4139	32.7161	26.6579	23.0992	21.8818	17.7085	26.9521	30.485	24.1098	21.3272	36.6306	29.7962	18.0585	19.9255	26.9027	22.272	31.4566	39.1474	20.584	31.9208	35.7021	36.9344	38.5299	18.6088	33.3402	37.1011	42.1545	30.7114
PARP4	113.4244	66.7918	35.3264	92.104	33.4487	78.7288	39.4498	40.5243	61.5751	52.9153	63.725	41.3694	55.1968	138.796	62.2139	41.6315	128.0031	73.5866	67.9471	68.7945	56.5612	68.8505	96.6912	53.8672	51.929	51.1256	30.3453	42.5448	51.4088	49.97	36.7409	41.3628	73.1423	21.7521	40.889	47.0332	28.4363	43.7783	64.6233	37.1514	85.0599	51.9041	85.1126	123.1236	31.5112	73.5657	93.9148	72.1102	65.6018
PATZ1	23.805	46.8193	12.4811	57.4452	25.6843	33.9374	20.9635	18.6454	18.7207	21.6797	29.0196	24.8164	32.6719	55.9917	20.9428	15.0354	50.5043	35.7829	46.657	46.7748	23.4954	50.5787	52.1085	37.1025	23.6756	31.579	15.7683	28.7808	15.7976	23.8535	30.182	30.7936	35.1773	16.1505	17.2547	18.7836	35.5042	24.77	32.476	22.8587	36.1862	27.4669	44.7237	37.1005	20.3517	29.2822	39.1107	37.1945	38.1113
PAXIP1	3.9762	5.8862	2.3414	3.5745	2.9789	4.2075	2.7272	3.128	2.3675	3.4996	4.3357	3.7788	3.789	6.5855	3.6889	2.4829	4.8358	3.3159	4.0658	4.1832	3.5261	3.7505	3.7919	1.8757	3.0921	3.266	1.8077	3.4074	2.2809	3.3975	2.8563	3.0432	3.9829	2.1061	2.218	2.9974	2.1855	2.9073	3.671	2.6085	3.1165	3.1294	2.8505	5.3981	2.9852	3.5236	5.5145	4.3607	2.4324
PBK	3.1883	0.3168	0.1713	0.5042	0.2038	2.7679	0.3375	0.5551	0.8095	0.4972	0.821	0.4717	0.6314	1.7564	0.8436	0.2142	0.1293	0.6166	0.3327	0.3492	0.4663	0.2087	0.7036	0.1131	0.48	1.0277	0.5032	0.4747	0.4107	0.2107	0.2846	0.9089	0.2712	0.2488	0.1056	0.2593	0.3594	0.0798	0.8841	0.8969	0.6658	0.4337	0.2631	0.3635	9.8845	2.1586	0.3669	0.7133	1.7197
PBRM1	12.1074	20.1907	7.7266	15.0443	11.3447	19.5451	12.3684	14.0893	13.095	12.428	18.7648	15.7554	19.2533	24.0762	15.7175	11.3199	20.5921	12.5065	16.9783	17.3528	13.8404	14.6987	13.982	7.607	13.2719	23.2015	9.7232	13.3537	9.014	14.9341	10.2197	10.9645	14.7126	7.5682	9.106	11.6678	7.5546	12.6518	14.612	9.8285	14.511	12.8293	10.5536	20.982	10.9328	19.399	18.7429	18.4986	9.9811
PCGF1	23.2643	14.3082	12.8419	15.1893	10.5763	17.5118	10.5104	11.3045	10.3364	13.6366	14.803	11.5555	12.4013	16.2781	13.3925	8.6737	15.3514	15.7425	15.7437	14.4564	12.3992	14.5763	13.2148	12.9217	11.4088	16.2197	7.5576	10.9442	9.1819	12.2731	14.6613	15.1824	12.214	7.9214	10.2115	10.4133	11.3271	11.1649	13.5972	8.5563	14.3103	11.4707	13.2093	12.9823	10.7368	10.7499	12.1264	14.7799	14.644
PCGF2	18.38	31.5716	24.6712	16.2807	25.7917	26.3527	23.6329	21.165	11.8157	25.0193	28.583	18.3793	23.9557	31.6826	22.7966	17.1404	24.7975	25.1076	28.3714	21.9641	24.3317	23.4008	21.6648	16.6653	17.9634	21.2226	16.61	24.075	21.361	23.967	24.1614	26.2288	23.3266	17.5358	17.8927	22.0134	20.869	19.9937	26.5107	13.5904	15.8912	28.4971	24.0612	25.3348	18.1178	24.0932	27.3005	28.7712	21.1719
PCGF3	9.2313	9.5323	4.4657	7.9039	5.477	9.5666	5.4465	5.8672	5.2538	7.695	8.2272	7.1114	7.4311	13.2029	7.7177	4.0049	10.6228	7.3567	7.5883	7.9472	7.0632	7.0709	7.244	6.5119	6.8305	9.1544	3.7335	5.5916	4.3225	7.4415	7.7311	6.8117	7.5643	5.9861	3.8193	5.327	6.2079	5.6986	6.5318	5.4156	6.525	5.5338	6.656	9.3688	5.9395	8.6134	10.367	7.817	5.8468
PCGF5	49.6918	60.1922	32.5603	48.2907	34.7944	40.8387	38.7166	33.8662	38.431	37.7837	51.7161	41.2307	49.0516	65.9572	40.3957	33.9345	77.484	53.2493	68.1726	70.35	35.6442	50.0396	60.0653	38.0226	41.5073	48.818	27.3097	42.8736	33.0978	35.8447	41.0322	47.3571	59.4977	24.6934	34.9994	36.2316	25.0992	37.1793	48.4236	27.8303	61.2898	42.0711	42.7288	84.014	28.2581	54.0901	60.3448	66.3697	58.5744
PCGF6	7.0981	6.3915	4.0668	5.0125	4.6582	7.7397	3.9076	5.1932	5.7328	5.6942	7.1657	5.0529	6.6918	6.8059	6.3055	3.7669	5.6136	5.3312	7.247	6.6083	4.8885	4.9038	6.2687	3.13	3.2121	8.1922	3.0835	4.2709	5.0867	4.9344	5.2154	6.2875	4.7994	2.8978	3.8464	5.0189	3.7743	4.4421	6.7665	3.3547	6.4783	6.0638	5.1298	6.372	5.3066	5.462	5.4805	6.5468	5.2157
PCNA	111.0396	157.8086	63.6231	165.5655	71.5084	122.2225	64.7342	71.5636	94.6507	93.743	95.0419	75.0301	111.6729	155.9689	85.1319	58.7059	126.5306	125.5767	165.6039	148.5419	76.0259	161.698	169.8236	101.4397	72.6508	89.4299	57.4856	74.91	71.625	69.733	101.9424	129.8896	96.018	41.5263	60.4216	68.5331	74.479	77.8585	93.4644	78.026	113.3056	72.4119	174.7012	115.8296	131.7865	94.7964	122.6964	115.5972	163.404
PDP1	13.5249	30.4207	13.8441	28.6668	21.028	34.5526	16.9274	20.1932	24.8239	26.0712	31.8278	20.2609	28.5567	31.7195	29.7712	13.3221	24.9081	40.7774	36.4755	28.7781	19.4967	31.4657	28.9593	19.5864	20.2194	32.5214	15.3066	19.9478	15.5223	26.7525	18.887	20.6304	22.7767	11.7464	13.5414	18.8675	9.8459	18.178	21.3749	14.0233	29.3558	17.3676	23.4782	26.714	21.3902	24.956	34.6675	25.4024	28.0454
PDS5A	39.1308	38.0825	20.1265	24.218	21.1372	36.5941	21.9569	25.1113	25.7427	25.8114	35.3798	26.0614	34.1221	44.7503	31.7367	20.459	39.3696	31.8444	34.7041	39.0091	26.862	30.0733	38.9425	21.014	25.6102	30.2753	18.2232	25.9291	20.7633	28.9038	24.9499	25.9755	30.9847	14.2073	19.968	24.8641	15.4017	25.0089	31.8277	21.0771	28.9757	27.6457	26.2314	42.5167	22.0382	30.654	40.3036	38.8784	28.1031
PDS5B	11.2945	17.2886	5.9809	13.0414	8.0479	12.3724	9.738	9.8172	8.9888	9.8552	12.9647	11.7221	13.478	25.2145	11.5645	8.2043	21.0817	10.6569	16.8377	18.4899	10.8435	14.6536	15.3097	7.9366	10.2809	14.1825	7.0865	11.6038	5.9198	10.5247	9.5906	9.9747	14.683	5.341	8.1631	10.7724	6.3365	9.9723	11.6794	8.262	14.7907	9.0464	11.0454	20.7926	8.4189	13.552	20.465	16.2559	11.09
PELP1	20.2918	28.5934	12.6071	35.4133	21.9366	33.6657	16.9661	15.8884	14.5284	19.6787	24.1325	15.2265	33.8174	37.0891	20.7992	13.6512	34.0264	30.0207	30.1194	23.4182	19.921	29.7556	23.2337	29.4985	20.5147	29.0996	14.4524	21.1575	13.0918	21.6801	25.7269	23.9418	27.4913	12.2904	14.3665	15.1446	20.0237	24.8132	23.832	13.7944	22.8275	21.478	33.9032	28.7744	23.3986	26.352	30.088	26.1253	28.8907
PES1	77.9287	44.3227	30.4049	55.8845	36.0778	66.8827	30.6082	30.3094	32.9191	37.1098	41.8887	22.8428	51.7171	50.9061	43.3565	26.3254	44.7233	42.4767	45.1927	44.7931	36.635	48.2711	46.6225	36.993	29.678	47.6864	25.7494	37.0086	31.6931	37.7952	29.6023	38.867	36.7239	20.6534	27.8548	28.3154	40.0256	39.7958	49.9408	18.7509	40.2098	38.9157	52.2804	39.7264	35.5314	37.9068	39.8539	40.4744	46.3779
PHC1	5.892	8.885	3.7261	3.1574	5.0058	6.2236	4.5162	4.5749	3.5483	5.1896	7.2275	6.1395	7.1682	8.8731	5.0813	3.5163	8.1588	9.7103	6.8357	6.6239	5.5069	7.4407	7.0944	4.4265	5.3605	6.57	2.8139	6.5025	3.8329	4.692	5.9122	6.1268	7.1691	4.2095	3.5197	4.6226	3.5981	4.4497	7.6048	4.0529	3.8297	5.6434	5.7823	7.2358	6.5974	7.8053	9.5937	7.6918	5.2449
PHC2	70.6104	128.7345	58.0608	108.2344	69.2226	133.0916	54.7567	65.4186	57.987	73.3319	97.0788	66.4875	130.9358	121.673	108.7404	45.239	116.2598	104.4717	151.4073	105.3582	67.1112	121.1476	101.9077	76.9081	61.5415	109.239	43.7844	60.9332	60.1809	72.6402	80.0727	102.4222	94.8651	46.1822	46.8928	57.8467	73.2168	62.1863	84.5547	62.011	94.6669	65.7667	138.9694	86.8141	60.7147	96.2063	90.92	89.7915	103.2924
PHC3	18.4226	16.4181	7.6135	14.0076	9.6177	12.362	10.8585	13.1797	9.3597	10.9952	17.8039	13.5217	13.1418	19.9525	10.8321	11.7182	21.9174	12.0657	16.4503	10.7611	14.8395	12.5369	11.139	7.5071	12.189	14.2462	7.3164	11.8187	8.0429	12.4077	9.9949	10.3636	14.7565	7.4363	10.2533	11.5044	6.925	11.5054	12.905	8.6336	13.6689	11.4704	9.3026	19.7547	9.1836	15.4032	19.1457	14.8169	7.7846
PHF1	38.2015	68.0045	34.3761	42.9368	49.1017	44.0136	36.1711	43.6389	31.8752	44.3873	57.1338	37.2414	61.3352	63.0365	34.9505	25.2237	46.8643	77.4037	73.3896	63.065	39.3974	63.5737	49.581	45.236	31.9029	64.0583	27.3445	37.1088	27.2939	40.873	57.7196	69.3736	43.9062	35.0561	27.9479	37.1334	37.81	38.3642	40.555	24.9576	36.4314	43.4551	59.7599	50.0006	35.5112	47.2302	60.6192	48.2714	43.9158
PHF10	23.58	43.9801	17.9356	30.9285	30.8253	32.9969	26.3228	32.5719	26.8744	28.523	47.194	35.7028	37.5748	54.6019	30.8789	24.3067	39.6672	44.7949	50.9871	46.0822	28.295	42.7659	33.5141	26.005	28.1413	45.2361	18.5887	26.6299	19.5096	32.8007	35.0976	33.3502	33.3971	20.29	22.2806	31.8025	20.2542	26.1454	32.3155	24.434	37.6679	26.5896	30.685	41.5554	28.6595	32.4947	42.3693	42.7732	34.0284
PHF12	10.0538	14.3602	5.5064	12.8833	7.9278	12.1768	8.114	8.2897	5.5228	7.9818	10.5812	9.8295	12.3879	16.2073	8.708	5.7625	16.068	7.1842	11.7005	8.2241	9.6247	10.2378	7.4665	6.1006	7.6461	11.916	5.6694	9.1527	5.7214	9.445	8.7065	8.4526	11.0415	5.7133	6.3487	7.2397	7.0197	8.7565	10.422	6.3523	10.0976	8.718	7.828	15.031	7.3267	10.4117	14.5516	11.2004	6.6983
PHF13	15.6869	29.2307	10.8513	18.8072	12.8997	26.8805	12.446	15.8686	10.7086	11.6032	24.0621	14.3521	25.7845	29.4433	19.9686	9.9134	28.5679	21.9581	19.7603	18.53	11.6569	20.1335	17.7407	12.2255	11.0722	23.7891	9.9942	12.363	14.1609	15.2502	17.1232	22.8617	18.7171	9.4073	11.1183	15.7215	11.9283	10.8795	18.8632	10.8102	19.2362	14.1074	16.0365	22.5062	17.9318	17.4282	31.3564	14.1691	16.3052
PHF14	7.6917	8.9608	3.5038	7.8978	4.8755	9.7725	4.9701	5.8388	6.3684	6.8263	7.9355	6.6257	7.6848	12.0317	7.8423	4.7467	9.7295	7.0449	7.8585	9.6526	6.5999	6.6977	7.8383	5.5578	6.0994	10.1806	3.913	5.6831	4.3628	6.3606	6.3796	7.2547	7.3823	3.1677	4.0492	5.6327	5.0412	5.9037	6.6258	4.8119	7.0472	5.8619	6.091	10.2344	5.3551	7.1627	8.8388	8.8079	6.5217
PHF19	6.8163	5.7796	2.6223	5.1164	3.1044	9.3106	3.5808	3.2671	3.9732	3.7811	5.0369	4.0892	7.6315	10.6366	4.9467	2.6604	8.5331	5.689	11.1099	9.3406	4.7983	8.3631	5.7869	5.6837	4.3321	15.0729	1.946	3.9398	3.9308	4.1588	4.6887	5.0795	4.9781	2.6064	2.2936	2.7626	3.1473	2.9876	4.475	2.6247	6.2249	3.5543	7.0202	5.5234	9.9079	10.211	5.8666	5.7816	7.457
PHF2	26.7259	42.5344	15.463	32.2889	23.6819	33.4505	23.9982	25.3291	19.1887	21.6343	33.4971	26.3715	34.7761	56.2521	24.9296	16.598	43.6059	29.5284	36.4626	34.8791	25.5401	32.7195	28.1168	22.08	24.7328	42.988	15.8243	26.1779	15.5286	26.3272	27.8196	25.413	32.2368	15.3041	18.5547	19.5577	17.7456	25.4268	26.6403	15.9187	26.9424	22.9791	23.5549	39.6157	19.6599	38.2188	40.0745	32.5188	20.7801
PHF20	29.4419	21.1215	9.124	17.1789	10.6499	20.4524	13.0378	13.6972	13.7155	13.4528	20.2807	14.6111	20.1638	26.4996	15.5124	10.5663	22.1265	16.2387	19.8271	21.9811	14.4209	20.2376	17.202	9.5191	12.0153	21.8426	9.8085	13.8981	9.4987	14.8913	11.8029	15.4418	16.1406	7.6958	10.5682	13.1418	9.4221	13.2864	15.3024	9.8324	17.0875	13.2477	14.5839	21.374	13.0164	18.9683	20.2558	18.8392	13.2554
PHF20L1	6.208	5.9108	2.9912	5.8779	4.0416	5.7074	3.967	4.6277	4.4027	4.5526	6.8322	4.8682	5.6108	6.7289	5.3971	3.5621	6.3913	5.4395	5.973	4.5722	4.778	5.1567	4.9155	2.9646	3.9525	5.7001	2.9426	3.9731	3.4288	5.0288	4.1944	4.6296	4.9388	3.0341	2.8471	4.7121	2.5343	4.0361	4.7318	3.3253	5.6646	4.5097	3.347	6.7727	4.0415	4.7749	5.8587	6.4251	3.879
PHF21A	10.2707	11.3227	4.3382	7.9744	5.8694	10.7706	5.977	7.1942	4.6619	7.291	10.2587	8.25	8.7435	14.4136	6.5688	4.9243	10.3245	8.27	8.2979	7.4153	7.9222	6.9499	6.1207	4.5067	7.2318	12.0132	4.0584	7.1789	4.3894	7.6223	6.9675	7.9732	8.6799	5.1081	5.159	6.5519	5.0084	6.4519	7.8792	5.0626	6.1005	7.3612	6.6355	10.4823	6.1911	9.7939	12.9696	9.1895	4.8549
PHF21B	0.0383	0.9063	0.4364	0.3051	1.8861	0.5105	0.8965	0.8536	0.3184	0.6086	0.7176	1.3494	0.5466	0.5045	0.295	0.5745	0.7305	0.4588	0.6147	0.4787	0.9625	0.3732	0.1658	0.2528	0.6167	0.4273	0.3483	0.9369	0.2203	0.8211	0.8394	0.975	1.0597	0.9719	0.5287	0.9181	0.945	1.0742	1.2321	0.4785	0.3631	0.9224	0.3763	1.1697	1.1583	0.5369	0.9075	1.2378	0.0595
PHF23	32.7234	63.2698	34.6132	56.3731	33.8454	64.3694	30.1434	32.229	36.4474	36.0851	50.1883	25.273	59.4956	61.7592	50.0241	23.192	48.005	59.0038	68.5601	65.3068	37.5958	52.3479	51.8153	56.8754	28.9394	43.2607	26.895	32.4864	31.9153	44.6397	41.1505	49.5129	47.769	18.0532	29.067	33.8569	40.8928	34.2443	45.4683	21.3925	55.5102	33.1364	44.0546	52.0915	35.3617	30.9799	58.5891	41.3863	47.6682
PHF3	14.961	19.3098	8.6566	15.9989	12.4684	16.7658	14.1637	13.7141	13.365	14.3858	18.4563	16.4256	15.6361	25.25	15.9339	14.125	24.237	15.6499	16.9491	14.4637	16.8689	17.7037	13.2554	8.3628	14.3171	16.3734	9.7312	16.0046	9.186	15.81	12.8956	12.6678	18.1398	8.0067	12.9625	15.6161	8.1619	14.7298	16.1558	9.5216	16.7021	15.6449	11.9975	22.2679	10.6205	16.1457	20.5045	19.7601	10.6139
PHF6	7.4569	20.7193	5.7565	18.3366	8.9216	12.5843	9.0063	9.6111	9.9034	9.6583	14.1538	12.1612	13.3034	32.802	10.7595	7.8718	24.7395	23.0462	36.4679	22.7924	10.184	22.42	21.8373	13.0539	12.9156	10.7941	6.9195	11.4811	7.0564	10.2254	11.2918	13.1112	15.5655	5.4618	7.1231	9.6615	6.8259	9.2574	11.1192	10.0839	17.4709	10.0689	17.7754	22.0718	10.7119	13.3135	22.2202	17.1713	16.7869
PHF7	1.6252	4.299	3.5544	2.8477	5.1577	3.1813	3.5095	3.3084	2.9206	3.9194	4.9512	5.0201	3.2889	4.4126	3.0526	3.1973	5.7461	6.1716	3.6649	3.7907	3.7486	5.651	4.1555	3.0516	3.5761	3.9221	2.1353	4.0614	3.56	3.5782	4.2244	4.135	4.5883	3.4467	3.0572	3.7426	2.5784	3.3609	4.7911	2.5361	4.3791	4.9557	3.4628	6.0226	4.304	4.3746	4.6467	6.43	4.2623
PHF8	17.1526	30.938	7.5347	22.8021	10.7716	12.3299	11.6413	10.0074	9.0736	11.003	12.5493	13.1817	16.6991	30.7256	12.1276	10.0905	32.2811	25.0152	24.2868	24.7646	12.5029	29.9169	20.0865	21.3714	18.0863	13.2947	8.2437	14.025	8.8549	13.7642	14.4536	10.3298	22.2179	7.1161	10.36	12.2014	10.6291	12.8623	12.8607	11.9766	16.2461	11.0656	20.8231	30.2267	9.9312	20.3127	24.1869	23.8331	22.7762
PHIP	12.5126	14.0914	6.393	12.7546	8.464	12.9988	9.8543	11.9315	11.1394	9.8961	15.2607	12.5719	14.5154	18.797	12.8623	9.6292	15.5714	10.0007	12.3223	12.0646	12.4715	9.3854	9.7056	5.7367	10.2909	15.2326	7.2306	10.4272	6.581	12.5045	8.2711	8.7837	12.7288	7.2326	9.2587	11.4232	6.0291	11.0688	11.4802	7.4441	11.3305	10.6272	6.8693	17.2691	9.9138	13.1216	14.9537	13.2973	7.1487
PIWIL4	2.2519	0.87	1.002	0.6667	0.6936	1.4053	0.6447	1.4669	1.1984	1.178	1.4594	1.3391	1.6821	0.99	1.3071	0.5882	0.8644	0.5571	1.0461	0.6763	1.4473	0.8273	0.5192	0.4456	0.5689	2.2941	0.5892	0.544	0.7467	1.0362	0.7813	1.5463	0.9157	0.7313	0.4203	0.8174	0.6159	0.9267	0.9526	0.4895	0.8744	0.6758	0.5508	0.6162	0.4436	1.2885	0.6717	1.062	0.3797
PKM	874.2121	1033.251	163.9396	1266.713	251.3674	530.2746	235.0973	194.4741	229.2276	231.1661	335.2817	311.6486	581.5758	887.155	267.6521	181.0601	858.1026	1026.1966	976.2825	820.9112	209.5964	1211.7907	1233.1084	977.8988	458.917	326.4225	158.1296	365.3897	210.4574	229.5243	432.8484	555.6332	659.8801	137.5044	147.806	220.7973	431.686	260.0388	335.4602	436.4057	834.1009	301.7192	1350.768	985.1447	311.1634	524.3327	769.7037	627.1533	1080.8552
PKN1	139.1514	135.5187	35.6228	81.8428	51.1579	85.299	50.0775	46.7812	39.9778	47.5252	61.8091	39.0505	85.8463	153.3868	55.5222	23.4398	116.9898	132.217	111.1188	92.855	49.6705	115.8441	102.713	122.5627	61.7087	86.3962	38.301	59.6621	38.4836	49.1481	71.8134	80.4353	75.1803	32.16	27.5626	32.7765	56.051	46.5534	63.934	33.9715	48.2924	58.7257	155.0698	100.7029	50.4197	99.7596	120.7016	68.3309	110.2035
POGZ	20.3418	33.3855	11.0942	27.3658	17.5024	23.9008	17.6085	18.6952	13.8706	19.4229	23.8351	22.8209	24.5368	44.2453	19.7459	15.4108	34.4347	25.3148	26.8339	23.8036	23.0651	22.785	20.8327	14.0107	22.2259	26.1499	11.8239	20.3501	12.4099	23.362	22.9778	16.4354	26.539	15.1915	13.7096	18.3602	16.5982	20.3828	22.2123	16.8402	22.8325	17.9258	15.5239	34.8187	17.711	23.1562	35.3609	26.5366	13.9156
POLE3	56.0271	54.9722	40.802	56.3657	33.6336	49.332	32.5537	34.0154	43.256	45.1712	50.0209	34.3327	44.3826	67.9944	48.1167	25.9896	48.7059	49.3609	60.4278	68.2234	41.4385	47.2077	61.6975	38.1418	33.5462	55.434	28.6363	40.9711	29.5017	40.7045	36.5746	51.6251	41.6357	23.941	28.978	33.3991	32.1563	35.3737	45.3311	26.4262	52.8305	39.1577	58.6051	55.0734	38.5426	42.0657	46.2545	56.368	54.4969
PPARGC1A	6.4857	74.2167	23.0576	45.2683	43.117	42.1559	37.4559	22.3935	25.2945	32.5122	37.7793	48.9078	27.4025	57.0247	36.4799	33.4837	97.2169	71.3336	39.2809	66.8792	38.6981	57.398	63.6155	36.1047	48.8003	28.0541	22.2399	50.4671	24.666	39.9527	43.1096	30.7236	73.8841	20.4294	32.9199	31.7079	40.466	43.8743	54.3508	47.8423	41.3175	43.6324	44.2139	95.7633	39.1545	52.4469	85.4302	62.9808	83.3981
PPM1G	90.395	100.6913	38.6209	90.7463	48.2942	111.193	45.442	42.8822	59.5742	55.8082	72.5553	42.8218	92.8732	109.3633	66.9113	40.1827	90.805	106.5255	92.433	113.6267	58.3901	114.8974	111.5255	71.4619	52.9402	83.2717	39.8617	56.4944	50.4012	60.0117	68.4657	71.7147	76.1886	29.8053	38.0851	42.5583	54.3358	55.901	65.9033	43.1311	75.0905	56.0153	119.9645	83.9651	59.9463	69.7619	94.2513	70.6462	95.3147
PPP2CA	104.9567	87.1977	47.5503	93.8156	55.7705	72.5066	49.8362	55.5863	65.3828	63.4625	78.1312	57.9731	86.8696	72.8951	69.7702	42.7727	71.5812	103.1496	88.179	89.4015	51.6446	93.9327	99.5708	67.4098	45.3992	70.8857	42.9475	50.9902	46.2378	58.9396	73.5615	79.8117	70.7429	35.2654	42.907	54.6125	53.1246	49.1703	65.3623	49.4971	95.6903	53.7036	73.7309	75.0235	56.6943	52.5508	66.0893	77.2778	85.7848
PPP4C	77.5339	76.7995	60.224	91.0747	52.5705	99.405	46.7782	45.0566	45.8535	65.5573	68.5788	38.9908	80.912	84.1183	64.2725	31.9469	70.1987	86.05	84.1201	73.8761	54.3032	96.5917	87.0039	69.8996	41.8231	60.1291	34.8947	50.8412	51.4171	52.0244	63.3844	87.8642	58.973	30.916	34.4626	38.2801	59.204	51.7948	65.7081	35.4565	59.9322	55.6698	106.6854	58.1477	57.0766	59.6178	67.649	61.6673	75.3971
PPP4R2	18.267	36.8893	20.2673	36.3195	22.547	39.4659	22.9853	28.4421	30.03	26.9525	39.091	30.0732	38.5771	38.9305	40.5271	22.6778	34.0839	27.1008	34.6037	37.5929	26.618	26.7121	36.9696	17.5025	20.8519	33.1948	20.6927	25.1217	19.7908	30.9649	23.9467	28.9602	30.5468	16.979	24.2319	27.287	19.4712	27.0092	32.4511	21.5309	36.6333	26.5902	21.0933	36.8893	26.0668	24.2621	37.3964	32.1545	25.7687
PPP4R3A	32.6105	60.022	20.8005	47.4	33.7177	42.0256	27.6242	32.9307	32.4869	36.7186	41.215	32.393	41.9195	50.6557	38.4783	25.9274	41.6683	35.4804	44.0653	38.8882	31.6024	40.7848	38.1636	20.4256	28.8686	40.1708	21.5219	30.1322	22.2771	35.4548	31.1795	34.7564	38.6834	19.487	27.501	31.2745	24.4269	32.1245	36.2233	26.5543	43.7445	30.5785	31.0998	45.5536	26.1085	31.9333	44.6262	40.528	30.3264
PPP4R3B	85.0332	52.7784	34.9236	46.1067	35.2766	51.3949	39.744	40.4882	43.926	45.2138	55.7838	38.7958	44.6152	54.9098	52.1639	33.9558	49.894	36.758	40.3443	44.8473	45.0482	37.2884	44.7171	27.5511	36.1218	41.7039	32.5649	40.7784	33.5135	47.4772	33.6466	40.6878	41.1988	24.8538	38.6297	42.0131	26.2405	45.6841	45.7361	27.899	47.9304	41.5073	25.7084	49.4928	33.8958	34.9293	45.8558	50.893	32.7001
PRC1	0.0625	0.0513	0	0.0528	0.0099	0.0113	0.0375	0.0144	0.0052	0.0074	0.0266	0.0612	0.0129	0.0448	0.0146	0.0208	0.0302	0.0194	0.0324	0.0453	0.0247	0.0487	0.0187	0.011	0.0346	0.0372	0.0063	0.0295	0.0307	0.0328	0.0461	0.0663	0.0527	0.0223	0	0.0303	0.0247	0.031	0.0353	0.0277	0.0324	0	0.0315	0.0565	0.0556	0.0274	0.0357	0.0653	0.0216
PRDM1	16.4466	2.9911	1.8736	3.4185	1.3623	4.4133	2.6082	4.2162	3.6109	2.8783	5.9511	2.7771	5.2133	3.4911	3.4483	3.7322	1.5635	2.6409	2.9383	1.5681	4.9639	2.1587	0.9159	2.5197	3.3041	11.051	2.242	1.5467	1.3571	2.7017	1.9393	3.0098	2.5147	2.1868	1.49	2.1623	1.5743	3.1554	2.633	0.9151	2.0712	2.5497	2.1379	1.4747	3.1834	4.5918	1.693	2.9308	1.5181
PRDM10	4.916	8.4478	3.2621	3.8659	3.6263	5.1004	3.626	4.6131	3.3636	3.6202	6.0255	4.9955	5.4509	9.6984	5.567	2.9601	6.9914	7.239	6.2652	8.0125	4.3491	7.5716	5.899	2.796	4.8184	4.3776	2.4576	4.2901	3.026	4.6646	4.62	4.7879	5.1989	2.569	3.9089	4.6998	2.9334	4.3003	3.9683	4.3288	3.0542	4.1513	4.874	7.3289	4.2081	5.8947	9.0003	6.699	4.6157
PRDM11	2.4316	6.8511	2.1312	4.183	4.213	5.1404	4.0897	3.1422	2.5967	3.0762	4.1537	4.9307	4.5726	8.5454	3.351	3.0038	8.7023	5.1844	6.4473	6.3376	4.6374	4.8501	4.398	2.6145	3.7231	6.7395	2.4664	5.2486	2.8061	4.4733	3.5881	3.3087	5.384	2.5661	3.0324	3.5607	2.7625	3.9816	5.1907	2.8867	3.5473	4.2841	3.7729	7.32	2.9728	7.3355	7.7787	5.6378	3.6955
PRDM12	0.0232	0	0.0741	0.0168	0.0221	0.0505	0.0417	0	0.0117	0.0331	0.0197	0.0454	0.0288	0.0249	0.0325	0.0232	0	0.1298	0	0.0168	0.0183	0.0723	0.0138	0.0245	0	0.0414	0.0141	0.0164	0.0273	0.0182	0.0411	0	0.0168	0.0497	0.0305	0.0225	0.0549	0	0	0	0.0432	0.0198	0.0701	0.0157	0.0412	0	0	0	0.016
PRDM13	0	0	0	0	0	0	0	0	0	0	0.0152	0	0	0	0	0	0	0	0	0	0	0	0	0	0	0	0.0108	0	0	0	0	0	0	0	0	0	0	0	0	0	0.0111	0.0152	0	0	0.095	0	0	0	0
PRDM14	17.7171	0.0239	0.0194	0.0176	0.5778	0.5286	0.1093	0.1175	0.0612	0.1388	0.0621	0.2139	0	0.0261	0.051	0.0972	0.0235	0	0	0.0176	0.1922	0	0.0435	0	0.0323	0.0434	0.0147	0.4133	0.0287	0.4013	0.0215	0	0.0351	0.2778	0.1756	0.0706	0	0.3135	0.2468	0.0129	0.0453	0.1035	0	0	0.8642	0.1064	0	0.1142	0
PRDM15	2.143	1.9111	0.8173	2.0797	1.0611	1.6082	1.0318	1.0703	0.9276	1.1977	1.5754	1.4508	1.7189	2.6124	1.1525	0.9602	2.0427	0.9969	1.5213	1.7954	1.5586	1.3452	1.2789	0.8599	1.4132	1.7181	0.676	1.2613	0.7387	1.3717	1.207	1.1265	1.6612	0.8762	0.8843	1.26	1.2228	1.5639	1.4273	1.1527	1.5212	1.2599	1.1136	2.0723	1.3816	1.737	2.2385	1.8756	1.0328
PRDM16	0.7306	36.2967	3.4043	19.9578	12.564	6.8946	10.5235	7.6102	4.2581	6.182	8.8776	17.3368	12.0951	30.0035	4.8075	8.3269	59.02	18.6141	16.6111	23.5392	8.7628	24.1409	22.2882	19.6339	18.9249	10.1393	5.066	20.2476	4.5052	8.5297	19.8848	12.1869	29.3915	6.0956	7.6574	8.0821	9.9222	12.8562	14.3382	13.0679	11.1765	13.6247	16.9735	37.6976	7.1291	20.2478	35.7677	28.0475	14.4446
PRDM2	10.98	17.9177	6.0038	19.3747	10.3023	14.5758	10.2631	10.5202	9.122	11.4542	14.7729	12.0233	17.4609	27.1736	10.9974	8.9517	28.3193	17.1128	16.7234	15.3215	12.4492	20.17	12.6721	10.1988	13.7509	16.3795	6.6495	11.2721	6.507	13.05	9.6992	11.5785	17.8367	6.8395	7.8924	10.6846	6.9638	10.701	11.9158	8.0148	18.3637	9.6914	12.2523	24.7556	8.281	16.4532	24.7008	17.22	12.6468
PRDM4	26.8576	45.4342	26.5117	33.3942	34.4779	44.4194	31.999	38.0822	31.5448	35.2906	48.4023	36.0145	34.4032	34.3725	37.0546	21.5026	40.8907	36.1403	30.5911	24.9668	36.0038	47.1081	26.6165	17.2732	25.3453	34.0389	23.2364	31.314	25.3097	39.6858	21.0805	28.881	29.8341	21.7557	32.8743	33.1422	15.7212	31.7936	37.5096	19.4863	34.0694	32.0063	26.342	36.1816	33.868	27.4061	36.3075	31.9372	21.1411
PRDM5	0.9313	4.076	1.1211	3.7156	1.8806	1.7492	1.5996	2.2762	1.9124	1.6055	2.9443	2.9693	2.3626	4.7052	1.7391	1.1543	4.2197	4.0658	4.531	3.2972	1.9325	3.4013	2.6201	2.2147	1.8499	2.7511	1.33	2.0398	1.0516	1.8972	1.6912	3.1091	2.636	1.5683	1.47	1.7912	1.0498	1.656	1.9647	1.2338	2.8365	1.5353	2.3064	3.9705	1.7633	2.7537	3.699	2.8221	3.055
PRDM6	0.4302	0.4362	0.1445	0.2617	0.6049	0.7933	0.8527	0.7967	0.4082	0.5207	0.7696	0.8112	1.5621	0.6031	0.6064	1.0531	0.4213	0.2831	0.9034	1.3184	0.9815	0.2574	0.3796	0.2238	0.3434	7.2975	0.5591	0.9853	0.3712	0.6766	0.5022	0.7006	1.0998	0.5256	0.213	0.6699	0.2608	0.5568	0.7808	0.4373	0.7825	0.7331	0.4615	0.6048	0.3769	2.124	0.7614	0.6689	0.5164
PRDM7	0.0135	0.0133	0.1293	0.039	0.295	0.0147	0.2184	0.2701	0.129	0.1829	0.0689	0.0923	0.0167	0.058	0.0661	0.1078	0.0391	0.0084	0.0279	0.0586	0.3521	0.063	0.0161	0.0142	0.0627	0	0.0654	0.2103	0.2067	0.053	0.0358	0.0429	0.0878	0.1542	0.1772	0.1958	0	0.1204	0.1712	0.0358	0.067	0.1839	0.0306	0.0274	0.7194	0.1181	0.0154	0.0634	0.0093
PRDM8	8.7159	1.9155	0.2806	0.3086	0.3697	1.0092	0.4739	0.3291	0.8336	0.7071	0.9607	0.5643	1.4621	5.1216	0.7196	0.3384	1.1741	1.2324	4.3739	2.6062	0.6746	1.5143	0.7185	0.9795	0.9404	2.0696	0.3115	0.6932	0.5397	0.641	0.7437	0.811	0.7797	0.6809	0.2142	0.2064	0.2771	0.3982	0.435	0.2465	1.1765	0.5877	1.8849	0.6465	0.4905	2.5589	0.7013	0.6972	1.6791
PRDM9	0.0156	0.1077	0.0125	0.0113	0	0.017	0.0281	0.0216	0	0	0	0.0153	0	0	0.0109	0	0.0151	0.0388	0	0	0.0124	0.0243	0	0.0494	0.0207	0	0.0189	0.0443	0	0	0.0276	0.0166	0.0339	0	0	0.0151	0	0	0.0132	0.0083	0.0097	0	0.0118	0.0212	0.0416	0.0137	0	0.0122	0.0216
PRKAA1	67.0733	70.4089	30.7616	61.8706	37.1033	44.4176	39.1565	39.4514	40.0041	41.7194	56.8472	42.9721	60.5683	73.658	43.9206	31.4884	72.9713	61.9476	78.1545	68.1504	38.2691	59.6996	67.5471	34.6149	37.9514	49.5076	27.8347	39.9445	31.931	41.4945	45.3703	51.2672	57.6862	26.8009	29.7335	39.5804	24.8132	36.7163	46.2744	30.2988	60.4074	40.7988	47.3671	76.5682	31.813	53.8685	65.4082	60.7321	58.0559
PRKAA2	30.1029	55.7735	21.0342	35.1913	27.203	36.3453	32.5658	24.9434	23.8987	27.6757	32.9705	35.8127	26.8834	47.5732	30.669	29.6432	59.3186	46.5544	35.2638	52.8407	24.9214	38.7429	52.8957	26.7898	37.1457	22.6201	22.3063	39.96	24.3051	31.7665	30.4129	27.4093	46.9454	16.5747	26.5022	31.4421	20.4458	33.046	43.0186	28.991	39.5973	36.7398	28.7298	73.0611	21.7553	35.513	58.1158	58.8634	37.5846
PRKAB1	30.8802	63.9775	44.4355	147.6817	50.2311	61.5474	44.6412	36.6956	41.108	54.0934	55.571	47.9819	100.6537	57.97	47.8678	38.5541	104.5817	75.6487	85.1303	67.1092	50.799	116.9762	119.5651	64.9349	49.6874	46.1549	30.183	46.0754	48.4245	41.118	59.9383	84.2237	71.55	36.1484	43.7369	64.3011	70.8095	53.9451	60.9349	45.9839	101.5136	51.9695	99.2629	67.6775	34.1667	59.7898	52.1666	80.3114	81.1596
PRKAB2	16.991	26.7359	10.8991	25.8146	12.0393	12.3218	13.1442	14.1739	12.0386	15.0758	17.8813	14.9186	12.0795	23.0067	13.0914	9.5862	29.3901	20.6904	33.445	19.7372	14.5329	32.7308	19.8028	9.8456	11.2611	17.2725	8.7748	13.6393	9.5006	14.1807	10.1683	18.6269	16.3901	8.306	14.2586	13.9882	7.6769	11.0334	13.8588	9.5207	18.4932	13.8834	17.3228	32.5018	14.2895	16.2823	20.9545	20.7654	16.6222
PRKAG1	42.2993	48.177	34.7175	46.5201	31.5709	46.299	31.9057	29.5296	38.7074	41.9917	41.0737	32.5378	38.3624	47.6715	39.8348	26.8118	39.9456	44.0781	51.2676	53.286	34.903	49.376	61.3474	33.6665	27.3912	39.4216	27.4701	33.5097	35.0583	31.4898	35.4441	46.3062	37.1199	20.5284	24.7775	31.2237	25.2897	34.6229	43.5386	24.6843	44.5095	37.4741	45.7616	43.984	29.0806	35.1065	39.9651	48.9466	47.3553
PRKAG2	7.4622	15.1042	7.6456	12.9388	10.6621	8.953	7.3003	7.2953	6.2738	9.3467	8.845	10.1983	14.8824	10.9226	6.185	5.8998	13.6065	18.9795	11.0693	15.0054	7.5713	17.5386	14.243	9.8138	8.66	10.707	3.9843	9.2357	6.611	8.7491	12.443	11.1419	11.8275	5.7393	7.8098	7.8677	6.903	7.5848	9.0112	10.8747	13.9477	8.3516	12.1823	17.5019	7.8297	10.517	15.9128	14.5749	14.4033
PRKAG3	0	0.051	0	0	0	0	0.0466	0.0238	0.0087	0	0	0.0169	0.0428	0	0	0	0	0.0107	0.0357	0.025	0.0546	0.0134	0	0	0	0.077	0.0105	0.0122	0	0.0136	0.0458	0	0	0	0.0113	0.0167	0.0136	0	0.0146	0.0092	0	0.0441	0	0	0.046	0	0.0197	0.0405	0
PRKCA	21.1301	27.8361	28.7247	16.4741	27.7267	26.7246	29.0061	30.5251	23.1673	20.8186	32.3909	24.537	25.5815	44.1112	20.2664	24.6126	27.621	23.4022	44.0502	22.1545	28.154	18.5396	19.6337	8.7187	17.3504	18.0912	17.5797	19.0724	21.5337	26.3536	9.5808	19.9488	23.4433	20.3833	23.1195	26.7049	8.7249	24.2459	36.9545	13.5612	18.8647	26.7821	24.1505	34.3137	22.0073	28.7593	34.335	28.3485	20.7425
PRKCB	3.7815	4.6503	0.6868	1.0216	0.2526	5.0071	0.3796	0.6547	2.4342	0.7993	2.4429	0.3872	2.6875	12.7405	2.6898	0.3644	6.8168	6.4081	28.6775	5.103	2.3939	3.9847	3.4288	2.7763	1.8803	3.1177	1.1898	1.0741	0.9641	0.9911	0.9589	1.132	1.7283	0.4726	0.2875	0.6302	0.8878	0.7494	1.1106	0.8828	1.9999	1.105	6.7979	3.738	2.5328	4.1416	5.445	1.6355	5.8091
PRKCD	36.6547	56.07	38.3511	40.2355	44.7516	45.7918	41.9362	33.6634	32.5215	43.5831	42.1787	40.2401	39.368	46.5881	39.4908	35.2508	33.7661	32.3433	41.5387	36.9514	37.6375	38.8012	41.607	26.15	29.7057	40.1739	24.7813	37.9999	30.664	49.9413	26.6145	31.3223	41.3049	21.5408	38.7196	37.7749	31.6344	44.5264	52.2721	30.1559	32.9493	39.4937	38.3617	48.3992	37.5333	39.7165	45.8424	45.0758	29.1826
PRKDC	49.5017	43.7057	13.0154	30.5362	25.5463	43.9248	25.8782	25.7773	22.8278	20.6107	36.8494	30.2743	41.1719	58.6386	27.1061	23.9937	59.6149	33.3143	33.8519	33.8216	30.1528	36.2423	35.0198	17.4316	31.4363	32.4307	20.7463	31.9301	16.6362	31.8549	17.4168	18.795	37.5647	10.9107	19.9077	23.8609	15.5462	29.2049	34.2011	22.2893	29.873	28.425	31.7597	56.2785	36.0608	41.279	51.9579	34.7662	26.0237
PRMT1	45.4066	61.6553	33.7433	43.8744	36.3938	62.5311	28.2005	31.2034	30.6981	38.771	45.3205	32.0314	60.8568	63.1264	42.9482	18.7806	42.3654	67.0526	53.934	63.2473	32.4254	69.6168	59.6554	46.9122	30.6332	51.3166	23.2073	33.9209	27.9135	33.5429	48.8958	64.8765	41.1701	22.5727	19.4414	28.0747	36.0383	32.6823	43.6979	25.3502	36.1653	36.4672	63.5951	45.1817	38.3282	42.3378	48.4234	50.1184	50.3522
PRMT2	59.1701	38.1763	17.3295	32.5189	28.4213	39.5107	23.6596	26.5789	25.7113	29.4271	36.7776	24.1889	36.3139	48.4759	27.7858	16.0001	27.7836	49.1425	39.2312	54.3064	28.6154	41.544	46.9053	31.358	23.5479	46.9963	20.1198	27.9578	22.155	27.5454	28.1438	41.4379	27.8964	18.8789	16.6301	22.3476	27.7026	25.5354	30.0241	16.369	24.9247	28.6594	43.4605	36.1459	21.5936	37.2928	38.4585	37.6664	34.9072
PRMT3	4.4189	6.9507	5.0325	6.2898	5.4204	8.8459	4.9013	6.1184	5.9148	6.8321	8.3984	7.1354	8.4098	7.8511	7.9247	4.3114	9.472	7.2792	5.7355	5.7458	5.2059	6.3617	6.6839	3.7445	4.7015	6.0018	3.4023	5.6307	5.5007	5.0427	4.9978	9.1241	6.1233	3.5394	4.4548	5.6185	3.7188	4.8322	6.6606	3.876	7.8384	5.9199	5.7157	6.8205	5.9064	6.4801	6.0971	7.8653	4.3464
PRMT5	12.42	33.2035	18.1651	24.8305	16.6907	21.2049	16.2484	15.3727	16.3222	21.1768	18.2432	18.6096	20.8952	26.0728	20.4668	14.625	28.6712	28.1904	26.5255	31.0509	18.5517	27.6041	33.6861	13.999	17.5096	16.956	11.7614	20.678	16.7146	17.4876	12.998	22.0312	23.2656	9.8648	14.3694	17.566	12.9611	20.0449	24.837	14.9251	23.3566	20.5646	23.3253	30.2902	16.6165	20.4298	25.5215	30.0284	23.4723
PRMT6	9.3486	36.9546	15.9793	40.3555	25.0336	30.5129	18.636	21.1196	21.309	21.3892	30.7921	22.2317	31.6272	36.155	20.9328	12.4576	37.6018	34.5416	39.5509	41.3941	19.112	41.2601	44.4528	25.6827	18.0302	21.2804	16.7597	23.7652	16.2674	23.502	23.8948	33.6536	26.7549	12.458	15.8561	18.1243	23.6375	23.709	24.8066	18.4527	31.5206	25.5666	38.0279	29.2594	19.2621	23.5382	27.5274	32.0012	32.9463
PRMT7	10.433	10.8213	4.1589	7.9213	5.2075	8.4894	5.2571	5.3336	4.0103	5.8942	6.4913	5.3264	6.1786	10.9017	4.1644	3.4857	7.6335	8.5386	8.0917	11.9077	5.4369	9.0148	8.8581	7.871	5.7961	7.1521	3.1351	5.7414	4.5098	6.2806	8.1568	7.8928	6.3795	4.0884	3.6053	4.7172	5.5708	8.2837	8.3075	4.7081	6.2536	5.6812	7.9753	8.8296	6.517	6.6413	9.1361	8.0703	8.3935
PRMT8	0.0086	1.308	0.0964	0.1934	0.1394	0.0375	0.1551	0.256	0.0694	0.1107	0.3668	0.2361	0.0855	0.5928	0.1025	0.1378	0.5823	0.3109	0.1606	0.7177	0.1705	0.6312	0.823	0.3366	0.3832	0.0461	0.0627	0.1893	0.1067	0.1084	0.267	0.3198	0.4175	0.1293	0.0566	0.0834	0.17	0.1197	0.175	0.2107	0.5087	0.1322	0.1497	0.6957	0.2452	0.4	0.2164	0.4724	0.226
PRMT9	7.8054	35.0722	9.9959	20.5832	25.2339	10.6575	13.7049	12.4515	11.8289	23.5723	14.7384	14.8708	15.7858	20.7209	11.28	9.2708	26.6201	28.4677	16.4422	12.9067	11.9341	30.3699	18.868	12.3422	13.3162	12.094	8.4261	13.9006	9.6233	14.1184	18.817	26.0124	16.7384	8.7392	9.2135	12.1227	6.2051	11.2845	15.4753	7.9154	19.5876	12.1091	15.9039	24.3879	12.9845	13.9129	14.2924	19.7836	15.5075
PRPF31	46.9574	40.0573	19.4586	31.2111	26.0869	39.0999	23.7688	21.6064	19.6899	23.9257	26.2439	18.9748	31.4036	41.2332	25.2948	15.8801	28.0531	38.5806	29.8801	33.02	23.401	31.5669	36.4282	26.8831	18.1735	31.7862	16.9584	26.7922	17.0964	24.5138	29.4024	36.9526	26.2884	14.2745	15.3902	17.4231	28.661	25.6562	34.2655	16.4389	19.7971	29.0192	41.775	25.9951	23.2934	25.3402	28.4533	26.7548	30.2533
PRR12	22.6041	26.5469	8.1639	13.994	14.6651	17.2489	13.1746	11.734	6.1539	11.1197	14.5523	11.9978	17.2069	30.3108	10.0594	5.3527	23.449	12.5572	13.2854	12.4786	12.927	9.5082	10.7623	11.137	14.9191	17.3233	7.9533	15.7648	7.3206	12.9575	10.721	11.1778	17.7507	8.6325	9.6654	8.2596	12.9192	15.6474	14.6582	7.7357	8.8086	16.4478	13.0099	21.1822	10.8567	22.2366	24.4142	17.5743	7.7923
PRR14	32.0318	23.0225	13.1343	15.4145	14.7303	25.7216	14.0043	15.3649	10.2715	17.34	20.9927	16.8997	24.8992	28.608	20.6056	7.671	18.5052	19.0959	18.0863	18.1681	16.3037	15.6992	16.4616	16.5735	13.4335	21.9591	10.1717	16.0793	10.14	16.8794	19.2291	24.1509	16.2923	12.0049	10.5175	13.0686	18.1577	15.125	17.4902	13.9244	10.5822	16.3874	18.8923	19.9538	14.367	21.0079	23.1375	21.502	12.9793
PSIP1	26.9063	39.7677	15.118	37.3897	25.6542	34.0663	25.2451	25.927	29.5062	28.717	38.8761	31.602	41.1827	51.7157	25.9866	20.6819	41.0988	39.4257	40.2717	44.2801	30.4646	41.3442	33.1702	24.4448	24.9617	50.5006	20.3041	28.3379	16.8927	30.1816	34.7345	36.0683	37.1683	16.833	20.5985	28.1679	21.4201	25.8668	31.3357	19.9503	34.3184	29.0454	31.5104	41.8381	28.5771	36.2513	41.3411	42.8382	34.7715
PWWP2B	6.653	39.2295	5.9766	34.4287	14.7637	17.8505	10.9742	10.5715	8.7482	9.1243	13.7135	10.0166	23.6492	23.9501	9.1128	2.7596	31.4344	34.47	27.6535	25.8505	11.0759	37.1785	25.0041	19.9645	12.653	11.152	7.0213	13.3582	8.1387	10.7361	19.4734	19.0611	22.5858	6.4618	6.5708	7.1134	22.3717	11.0666	13.3368	11.3672	19.9646	13.0961	38.5071	24.348	11.2682	21.7241	30.3952	13.9599	20.0019
PYGO1	0.5177	4.9124	1.052	3.7696	1.7991	2.1544	1.5698	1.9422	1.7862	1.4323	2.7309	2.1254	2.9725	9.0388	1.9542	1.3158	4.8668	5.4339	8.9224	4.0215	2.5429	5.1431	2.9064	3.1096	1.9084	4.4468	1.15	1.7618	0.8929	2.2614	2.4435	2.2358	2.9753	1.2328	1.1799	1.7878	1.1095	1.6741	1.4546	1.2292	3.506	1.7369	3.8663	3.6327	1.6931	3.4083	5.0325	2.6623	4.2343
PYGO2	27.2044	65.7209	26.9102	68.5812	40.2732	59.3721	35.9379	35.7017	33.6012	38.8551	54.2552	39.0545	57.6448	69.6147	40.4896	25.509	58.3498	48.4564	64.3388	63.9418	39.8093	48.2974	68.2433	42.7055	34.1042	51.7864	29.8919	44.6235	24.8429	41.72	46.0555	53.7162	50.3583	26.6177	27.2435	35.6993	46.1561	40.9405	48.6266	38.0393	49.1244	42.6486	54.2853	58.2671	37.938	43.0663	64.8	58.8627	42.6997
RAC3	9.8457	10.4724	9.897	9.416	12.5222	11.429	10.0185	6.3953	6.729	8.6165	6.3853	7.5668	6.7842	11.7149	6.1512	10.8162	9.9174	8.1651	6.9547	5.7148	6.6757	9.3748	10.726	11.5052	6.6632	4.6354	5.0185	11.2964	11.1476	7.0659	8.8176	9.2363	9.7443	4.4103	6.3146	7.6395	10.143	10.2341	15.5368	3.4253	8.2045	15.8779	8.9116	7.5264	9.7251	7.3903	6.7774	14.1951	7.604
RAD51	1.6048	0.6436	0.2833	0.9994	0.4437	1.8872	0.319	0.6444	0.6108	0.5727	0.9372	0.2555	0.7406	1.3036	0.5876	0.4103	1.1347	0.8821	0.9077	0.9864	0.369	1.0467	1.1805	0.6697	0.3591	0.9156	0.26	0.5025	0.539	0.3375	0.3633	0.5737	0.5936	0.2133	0.3678	0.3432	0.2356	0.3148	0.6158	0.4164	0.8579	0.4293	1.7054	0.8481	3.7658	1.3237	0.8945	0.5553	1.4038
RAD54B	0.2705	0.6184	0.1989	0.3915	0.1132	0.3059	0.1655	0.1569	0.1962	0.3321	0.2671	0.1905	0.1879	0.8837	0.2196	0.0649	0.3237	0.3634	0.4479	0.2664	0.291	0.5057	0.3616	0.2741	0.201	0.1255	0.1049	0.1917	0.1339	0.2127	0.249	0.4015	0.1486	0.1778	0.1208	0.2095	0.2817	0.1288	0.2197	0.3277	0.2218	0.1383	0.3514	0.5284	0.3751	0.2464	0.3704	0.2118	0.4555
RAD54L	0.6633	0.2642	0.1128	0.286	0.1476	0.5525	0.1397	0.1365	0.1706	0.2417	0.3243	0.2209	0.175	0.3488	0.2172	0.0987	0.2724	0.1931	0.3359	0.1328	0.2344	0.4068	0.2021	0.1787	0.1967	0.428	0.1112	0.06	0.1331	0.1997	0.1499	0.3441	0.1428	0.121	0.0278	0.082	0.1336	0.084	0.0955	0.2924	0.3156	0.1443	0.2984	0.3159	3.425	0.5932	0.451	0.3426	0.2825
RAD54L2	5.9027	10.0878	5.2337	8.7326	8.1476	11.9719	7.582	7.797	4.9121	7.3441	11.0267	8.7951	8.9373	13.9841	6.7476	6.0199	16.3179	7.688	10.4994	6.801	9.2432	8.6142	6.7777	5.1807	8.1959	8.9467	5.3982	7.5759	4.7572	10.4516	6.1042	6.0477	9.2391	6.2446	6.25	6.7836	4.7225	8.1266	9.7027	5.1032	8.621	7.6813	6.7401	13.9365	7.4013	11.716	14.1392	8.4805	5.0531
RAG1	1.2921	3.5739	1.6896	2.561	1.578	2.7783	2.2194	2.2006	2.2257	2.1326	2.6372	3.0017	2.1125	4.0555	2.8357	1.7756	3.5783	1.758	3.1151	3.397	2.3462	2.345	3.4	1.5885	2.5967	1.742	1.5969	2.7054	1.6316	2.5227	1.4425	1.79	2.8712	1.2588	1.8618	2.402	1.1586	2.1999	2.4909	1.9465	2.4904	2.4019	2.0072	4.3722	1.9057	2.1087	3.6111	3.3744	1.9051
RAG2	0	0.8259	0.0131	1.0704	0.0156	0	0	0.0341	0.0331	0.0235	0.028	0.1286	0.2854	0.4239	0	0.0493	0.9834	0.8484	1.7347	0.7616	0	0.5121	0.7454	0.6244	1.3631	0.0147	0.0199	0.163	0.0291	0.0388	0.1164	0.1916	0.4277	0.0235	0.0432	0.1114	0.0648	0	0.0278	0.1222	0.1123	0.014	0.4965	0.5573	0.1315	0.0576	1.144	0.2702	0.9187
RAI1	8.0445	10.9125	6.6841	9.5933	8.3442	13.3573	8.3313	7.6974	4.6154	6.2831	10.2284	7.8919	13.2714	14.6852	8.2298	3.9459	12.2499	5.1068	9.3438	6.3359	8.7739	9.703	5.3848	4.1546	7.2068	11.3221	3.8935	10.3765	5.2909	9.7795	6.9781	6.341	12.7966	4.4809	6.3329	5.7843	8.7429	8.9935	10.1168	5.2381	7.9517	8.1669	6.7653	16.3416	8.5058	10.6475	16.7037	9.8129	4.435
RARA	31.5598	15.1616	17.4141	10.7136	18.5099	22.8271	17.4128	17.163	10.1861	18.8443	22.9496	11.1446	32.4464	21.6728	22.7881	8.8161	13.4793	21.9918	14.3029	8.5313	15.3477	17.412	8.4798	16.4823	11.8765	27.1032	10.285	14.3253	13.9339	19.2439	18.6536	20.4008	14.4469	11.2868	12.4282	15.0692	16.5354	16.4214	22.9965	7.2529	16.6451	18.1427	12.5184	9.72	15.3063	19.9125	12.5181	17.4249	10.6603
RB1	75.2161	56.6772	19.5061	41.1462	19.9232	42.4776	24.2643	26.4473	35.4863	28.1471	42.3329	29.9924	47.66	57.9757	39.0367	19.7653	56.5812	46.1043	57.4954	61.5502	29.6823	49.9701	60.232	34.818	33.1328	37.1271	21.6022	26.7051	22.2625	29.132	31.3732	33.2925	44.5589	15.6885	18.3118	24.9707	20.4053	26.1812	32.732	25.7877	45.8861	25.6362	41.8786	60.9028	25.6919	39.0711	55.1947	45.9878	50.2872
RBBP4	32.0811	49.7896	20.4446	36.7779	26.9968	34.3977	25.6604	26.0147	25.7654	28.8521	36.9656	31.5583	39.9406	53.503	29.8983	20.1947	42.8642	43.6006	42.8679	46.6407	28.233	39.139	48.205	28.601	27.592	34.5596	20.163	29.7241	21.5631	26.8408	30.249	36.4575	33.7707	16.2814	20.5982	27.0657	19.4645	26.9831	35.0673	22.9741	32.6781	27.4257	36.0306	47.4415	29.5784	33.6499	41.2172	43.0647	33.4358
RBBP5	19.1834	37.2546	20.7073	38.5207	20.7798	29.6574	23.5738	23.7911	25.2835	26.4505	29.6216	25.1808	31.0055	38.3682	29.3062	21.5754	39.5526	23.8472	33.4313	35.9856	27.6105	34.8577	34.1127	19.7372	23.3354	25.8788	19.9049	26.5036	19.6825	28.8941	20.1241	22.8577	28.8317	13.8267	22.8632	25.4885	16.4161	28.5638	26.8232	20.4689	34.4075	27.0877	23.4011	37.769	21.7818	24.249	34.0024	34.2989	24.982
RBBP7	63.1798	48.5997	21.9729	46.9228	28.3808	46.1615	24.472	27.8562	33.2028	33.2516	41.3657	30.3704	43.4109	57.1899	34.7231	19.4414	40.1	48.187	52.8815	49.7004	32.1092	55.1513	52.147	32.6802	24.683	49.4216	21.406	29.693	25.907	29.7839	30.6997	45.1253	36.7236	17.6732	22.6606	25.7972	27.6249	26.4426	36.0886	24.3085	36.5054	28.7711	53.7168	41.5734	30.9685	35.4774	42.5209	40.8885	42.9167
RBP1	2.2549	15.5106	5.6764	7.7009	6.3774	17.8695	5.5559	7.4509	9.7447	9.067	14.3136	7.8853	13.106	26.7356	11.5292	3.5497	15.3336	13.3464	18.4246	16.9571	9.2448	16.9808	13.0174	7.2331	9.2712	19.9567	6.6702	6.2141	6.8808	5.5508	11.7131	12.3581	9.7271	6.328	3.0016	5.0358	7.3497	4.65	7.4567	4.3929	13.8626	5.8888	16.7186	10.3464	4.8737	23.2952	7.3836	11.2283	13.6599
RBX1	49.4352	47.9085	36.8858	49.9625	28.8536	49.3663	24.2656	29.0526	34.9245	40.0253	40.3211	30.3492	44.9005	46.9274	34.2527	18.9367	37.4373	61.1598	55.6109	56.8617	31.243	52.4035	66.1161	44.4961	24.0478	42.4551	23.186	27.4219	28.1001	28.2168	46.3553	60.0426	37.3789	20.066	16.7409	23.8542	37.9514	25.5406	38.2521	27.6313	40.5542	30.4942	63.4139	36.3853	27.8805	29.8604	38.3407	41.0991	58.7558
RCC1	15.6753	18.3061	5.2044	18.9937	4.7019	25.2554	4.2617	7.4323	8.3561	9.0749	15.3212	4.0395	15.7335	25.7389	12.5429	3.8463	8.3146	18.3395	28.2633	15.4986	7.1425	20.9758	13.3747	11.7173	7.583	14.9868	6.2599	5.8322	5.8376	8.4964	7.4411	9.1953	8.6782	3.4369	3.8414	5.1152	8.0009	6.2565	7.4267	5.6627	10.8424	6.1794	24.405	9.8194	16.08	10.0458	13.9026	7.8351	15.344
RCOR1	25.3912	21.8287	11.0686	19.1156	11.9726	18.4146	12.1201	14.5617	13.4787	12.4636	19.203	14.1117	20.9336	23.6065	18.1893	10.7537	21.2898	15.7062	16.1894	17.4784	12.9105	20.1209	20.024	10.8276	14.1757	16.1741	9.1687	14.4344	9.6815	16.0599	12.2839	13.8573	20.4294	8.8082	12.0953	14.9537	9.9631	14.7659	16.197	11.2763	21.7104	13.5808	13.5819	25.9509	12.8419	15.512	24.1672	20.369	16.1719
RCOR2	0.1133	1.2462	0.1659	1.1475	0.5744	0.9852	0.6793	0.6388	0.4372	0.458	0.723	0.48	0.913	0.9534	0.5283	0.3207	1.4392	0.7631	1.9534	0.492	0.5823	3.2203	0.6421	0.7371	0.4259	2.1215	0.4918	0.7491	0.2337	0.5343	1.6037	1.0405	0.846	0.3371	0.2728	0.5299	1.2362	0.5618	0.6548	0.3911	1.6535	0.4985	0.556	0.8194	3.0875	1.1075	0.797	1.1233	0.6123
RCOR3	12.9887	24.5326	8.4673	19.5749	11.781	13.216	11.9654	11.03	10.9941	15.1659	15.8891	14.8533	15.835	25.4623	13.1723	10.5393	26.3858	20.3582	23.4321	19.2458	12.7031	21.5543	19.421	13.8161	13.248	14.2518	8.1727	14.1342	9.0152	13.3637	18.7953	17.2855	18.7885	9.5826	8.9952	12.1195	10.3941	12.743	14.7707	12.2085	18.6681	13.3689	15.4226	24.0822	9.7854	16.3964	21.5846	23.7707	18.0682
REST	16.6142	27.1747	11.5606	33.8725	15.993	26.2427	16.9188	14.5549	16.8968	17.0053	23.8376	19.8951	23.6337	36.9074	18.9278	14.7216	45.6087	22.4405	29.7608	23.4098	20.7639	39.7401	26.3003	15.4956	18.0761	18.6515	12.4273	21.1676	12.2247	21.1206	20.0697	17.8009	28.837	10.0386	14.3478	18.1607	10.687	20.3206	20.6614	14.5091	36.3975	18.4286	21.7562	33.854	14.0574	20.383	34.6264	25.0655	22.823
REV1	9.993	16.7385	6.0674	10.6473	9.3629	11.5274	9.231	9.8027	8.1063	12.1971	14.6855	12.3396	12.3023	15.8744	11.7404	7.929	15.343	10.1824	11.9135	9.8214	11.6082	11.6227	9.9516	5.2697	8.9515	13.4738	5.5116	9.5541	6.9521	12.6746	10.9291	11.7087	11.401	7.3722	7.0131	10.5479	5.746	8.8346	10.9433	7.927	11.1283	11.1582	6.9656	15.4508	8.5872	11.3652	15.682	14.3908	7.2904
RING1	52.7253	96.3142	53.04	69.9776	70.7338	88.8523	57.3493	59.3043	50.1628	67.446	73.6838	40.6747	86.1037	99.7851	63.1033	37.9428	93.6579	116.0334	104.0405	97.0673	66.8935	106.8806	94.7232	74.2112	52.6402	81.2403	42.1392	61.9511	54.0801	58.7806	80.2372	87.3582	70.9996	43.1344	42.6074	38.7159	65.8518	63.7788	85.0585	32.2649	56.8376	69.2611	101.3412	57.6181	50.3993	75.3879	84.0451	67.7068	74.4642
RIT1	53.7164	28.8619	24.5772	28.2316	25.3335	32.64	22.4534	27.3158	26.5631	30.7705	39.1487	27.5329	31.6946	39.5942	33.9371	19.5712	26.2595	31.6555	30.8418	30.9087	30.4625	26.703	32.654	22.7597	23.2374	28.1482	18.773	26.5526	20.4331	29.4734	25.3539	25.7756	24.0268	17.6255	20.8249	27.4125	19.4223	22.852	31.0994	18.1138	30.6284	30.1622	21.6039	31.5927	21.4755	25.4859	29.8952	32.6313	29.7447
RLIM	31.0957	32.1159	10.9529	38.6176	18.4745	25.1817	18.4619	17.4186	18.5476	17.4936	26.7363	20.8654	28.1567	36.3579	20.8795	16.1396	42.0862	32.144	43.6483	32.2887	21.1495	40.2527	34.3078	20.8172	18.7159	23.1738	13.9647	21.5296	14.3948	20.529	16.9	17.7109	27.6628	11.1544	15.0929	17.4038	14.2857	18.3819	23.8402	15.9898	41.0342	18.8062	23.952	39.8373	16.9125	23.6504	31.5753	28.6782	29.6871
RMI1	9.0196	13.0671	6.8848	13.3844	6.2415	8.7836	6.3438	5.8809	8.22	8.239	9.5397	8.6414	8.9537	17.922	8.3601	5.8358	20.7564	9.6082	12.2777	15.5602	7.6141	11.1693	16.9423	9.5021	7.9842	7.2954	4.8837	8.7052	5.1782	7.3171	10.0976	11.0423	12.6028	3.9072	6.7772	6.711	6.8119	7.864	8.8132	6.9114	15.8703	7.4981	8.5153	18.685	8.6017	9.5195	14.1535	14.415	11.5788
RNF168	9.4823	10.8504	5.2895	10.516	8.0662	11.1074	8.5315	7.6642	6.5097	7.3592	11.5162	8.3065	11.921	13.5105	8.5631	6.0131	17.078	10.6174	10.5931	7.778	9.4591	12.1834	7.2907	7.5204	8.3208	11.4255	5.3931	9.0231	4.4541	10.9174	8.4685	8.5005	10.4885	5.0982	7.1774	8.2619	5.7923	8.1909	8.5966	5.8846	10.8396	7.1526	8.4705	15.7548	10.946	9.5762	15.6488	10.029	6.5591
RNF17	0	0	0.3111	0.0074	0	0	0	0	0.0052	0	0	0	0	0.5175	0	0	0	0	0	0.0742	0	0.008	0.0122	0	0.0476	0	0	0.196	0	0.0161	0	0	0.0074	0	0.0067	0.2579	0	0	0.026	0.0054	0.0255	0	0.1393	0	0	0	0.0234	0.008	0.0071
RNF2	21.0251	22.9405	10.408	28.226	12.6534	23.2324	12.0104	13.2494	16.754	15.0902	26.5881	13.6624	26.9727	24.2427	19.5781	9.6156	23.2221	21.7832	26.9894	21.103	14.1609	22.7157	24.3223	15.2712	13.7371	20.9505	11.3017	12.9158	11.5086	15.3621	17.2782	20.6645	17.6385	8.979	9.3123	12.3225	10.9171	13.3325	16.3931	10.1301	28.2032	12.4902	17.3709	21.1873	13.6875	15.2509	19.1352	19.036	22.4218
RNF20	43.8864	58.6222	20.6908	52.419	32.791	50.0186	33.7585	31.1242	39.4146	38.6236	38.7243	39.1601	42.4441	73.3048	40.6302	30.8057	63.4413	43.9048	48.3383	61.2121	41.275	56.2533	57.852	33.1935	38.8574	46.469	27.2294	42.4436	24.2589	38.7711	34.0543	32.4161	46.9063	18.0693	30.3646	32.8287	27.2939	39.1874	47.3025	31.0019	45.5094	37.1396	51.1181	68.6716	31.4251	44.157	64.8245	54.1394	48.9795
RNF40	42.7644	48.9174	20.0604	43.2083	31.2588	35.7519	29.1355	24.5786	21.3099	27.6206	32.996	19.8627	37.5404	45.6346	23.8697	20.9993	44.6058	39.9123	32.4423	34.3072	27.8537	39.5351	35.3192	24.5251	28.9128	33.003	18.8324	32.0571	21.7774	28.882	23.9603	27.1951	34.5353	15.6	20.776	22.5366	25.1409	31.6485	34.7885	14.0195	30.545	30.5688	31.9877	45.3584	26.8014	36.1025	40.8217	34.4964	27.2015
RNF8	5.5148	14.8088	5.3107	15.5272	7.146	10.8119	6.5474	7.1636	7.7179	7.8157	10.0676	8.0271	12.2227	14.5767	8.6748	5.0297	15.3587	9.8868	13.9735	13.4464	6.8315	10.8808	17.1419	6.8294	7.9242	9.2915	4.6269	8.4872	6.316	8.4038	9.0556	11.5717	10.8066	4.4599	5.6739	7.1969	9.4921	7.2899	9.8069	8.2316	10.1481	7.3428	11.2837	15.3315	6.438	8.6837	14.4985	11.5885	8.8102
RPS6KA3	48.0496	28.5096	19.8902	23.913	19.5065	34.098	20.2344	25.1848	27.3821	24.0808	33.338	23.8185	28.2356	35.6799	32.2248	21.1383	27.5487	27.4207	41.1041	30.2903	29.5277	25.0041	25.8975	14.5953	18.98	27.5364	17.5538	22.9903	21.9114	25.9482	16.048	17.7656	24.1235	14.7499	21.2104	23.0369	10.9535	21.644	26.3711	12.8042	23.6508	25.0237	23.2698	29.1708	21.2871	24.2295	28.0043	25.7065	17.1016
RPS6KA4	30.9293	22.688	9.2532	23.8726	14.0176	32.3355	12.5132	12.4141	12.15	14.5979	17.9376	8.798	28.7054	30.2994	16.1417	5.6203	21.3748	19.4161	26.1268	20.3601	16.7893	19.6791	22.4467	16.5618	12.5695	24.0845	10.1026	14.6764	13.9733	15.6071	13.7673	15.7371	17.4743	8.6833	7.4787	8.5896	17.1534	13.2592	17.9194	8.8193	16.7271	16.3311	29.8338	18.0263	14.7423	22.4387	21.7548	15.1868	19.9584
RPS6KA5	0.9996	1.9659	0.5308	1.3367	0.6787	1.116	0.6255	0.6364	0.8918	0.734	1.0977	0.7504	1.3035	2.0158	0.8376	0.5612	1.7826	1.7065	1.3984	1.4893	0.6752	1.4821	1.3085	0.9682	0.898	1.3833	0.4922	0.8337	0.4619	0.752	1.1832	0.9441	1.2519	0.4335	0.5783	0.6968	0.4966	0.5428	0.7987	0.5125	1.2305	0.6431	0.7891	2.0061	0.6271	1.1959	1.6148	1.327	1.2661
RRP8	7.226	10.4149	7.1763	10.8265	6.643	10.3175	7.0925	8.161	6.4027	7.1574	9.6474	7.6456	7.7557	9.1242	8.6288	6.2246	11.6131	8.12	9.6211	7.8576	9.222	8.389	7.7169	5.6346	5.667	10.1103	4.3227	6.5586	6.4166	8.088	6.6162	8.727	6.7867	4.8358	6.4684	7.4937	5.9579	7.9452	8.8015	4.7672	8.5759	7.3466	8.29	10.8237	6.5125	8.5416	7.6867	8.9267	6.4792
RSAD1	16.2621	47.6374	19.4202	34.2009	29.2388	29.4234	23.4806	22.6075	19.3913	27.8002	31.1781	24.1254	30.1252	46.7797	23.7024	15.78	39.6214	47.0261	40.959	47.0113	22.5368	40.3911	55.7168	32.6104	24.4169	28.4673	15.3569	27.8691	19.7801	25.7053	28.7363	35.7916	33.3273	22.3023	17.7583	22.2859	24.5888	22.9401	30.673	21.716	24.4245	27.5559	44.5379	42.6316	24.177	30.2361	40.1976	38.7346	42.9157
RSF1	13.5978	18.4406	6.6002	14.226	9.6531	16.2303	12.2147	12.0179	11.4473	11.0098	16.2804	13.9551	15.0105	23.7575	13.4574	10.9882	23.1885	11.7597	13.5769	16.2825	12.862	13.2737	14.2951	8.1119	13.1942	16.6506	8.6841	13.2973	7.6517	13.0496	10.3585	10.2406	15.9384	6.4339	10.5048	11.9804	6.7571	12.1278	13.3767	8.7383	15.8945	11.7346	9.773	21.4428	9.4229	16.3392	20.6549	16.2188	9.9145
RTF1	31.4083	45.9597	21.6711	41.4707	32.1381	41.9427	30.036	30.8547	28.7508	33.1659	43.6981	35.8536	41.7017	58.5804	35.5239	24.0236	45.5336	32.4887	34.8584	45.457	32.5853	29.5736	40.9481	25.5919	30.0159	46.1686	21.8703	33.6445	23.2722	32.9393	27.9833	34.8081	36.8522	19.5818	27.0965	32.382	27.5387	31.589	36.4481	21.4313	32.8242	37.152	29.5751	51.7082	26.884	37.9074	43.9601	49.1323	29.9576
RUVBL1	14.1532	21.2327	12.6635	25.6585	12.3342	28.1169	11.6242	11.6609	14.8927	14.7501	17.0315	11.8811	17.8193	23.2003	19.3235	9.2793	21.8514	21.2173	18.1624	21.1281	14.1427	27.5747	27.0336	17.2819	11.3129	16.1981	9.5718	13.812	14.3937	13.9352	16.4639	16.5383	15.1125	7.7614	10.3199	12.4264	13.3032	13.9857	18.3904	10.9851	21.1936	14.9099	21.9691	20.0705	13.8102	15.4189	16.3117	18.8161	22.2828
RUVBL2	67.7858	55.4918	35.6732	59.9229	39.6511	68.184	38.9487	30.7876	35.4332	44.2156	41.0656	29.3978	52.7409	56.5073	44.0675	23.0654	51.6597	56.6783	50.6536	55.8702	37.0025	61.9632	61.6897	52.7434	33.5176	43.9957	26.8505	39.998	39.0667	39.1905	45.0783	53.718	44.031	23.4749	27.3701	30.5124	43.8563	42.8546	52.775	24.5164	42.7726	45.5603	63.9129	42.6074	42.4677	45.4592	44.6784	47.8327	55.6466
RYBP	18.0884	31.9647	14.6713	33.1971	21.386	22.9696	21.3373	22.1828	21.4963	20.7287	34.8268	20.3023	34.9529	34.0797	25.1383	16.667	37.2092	45.429	34.5529	28.7515	19.2053	40.7629	31.0614	25.2169	18.5432	34.2818	16.8609	20.1584	15.1326	22.5915	24.5874	23.8598	22.5953	13.4661	15.5541	20.5381	13.3468	19.6041	24.0623	16.1853	36.1854	19.777	28.9638	29.4604	20.8289	26.5986	27.8856	25.6381	34.964
SAFB	31.0326	50.2481	17.0528	27.2721	24.2473	40.3553	23.7411	26.6193	22.1112	23.4972	36.6988	19.9216	38.1243	49.8859	30.6029	15.8098	29.7936	28.8	21.408	34.1921	28.9026	18.9571	28.0592	21.5224	23.8769	37.4309	17.8856	25.1273	20.0202	27.8743	24.2875	30.3313	29.6773	16.5785	22.049	20.8548	26.0947	28.1451	30.2359	14.7242	20.8403	26.5717	22.9686	34.8865	25.726	28.7731	44.6848	27.3095	15.5296
SAP130	34.9539	28.7648	14.5547	19.9731	17.9107	23.0269	16.5061	15.7429	12.9235	17.5927	22.819	18.3437	23.1292	30.9036	18.8318	12.916	25.6832	21.0449	19.5854	20.1454	19.6861	16.8245	21.0258	12.3208	18.0165	22.916	13.0131	20.2005	14.4457	18.2437	16.3416	15.8488	21.6724	11.1417	15.3906	16.4971	12.5552	19.4561	20.8557	13.09	17.5955	19.5656	17.6628	28.5566	16.7768	22.3925	26.9442	24.5772	15.2771
SAP18	154.0605	179.0885	141.2555	172.3813	136.6723	150.4504	136.2046	132.4001	133.4651	167.722	155.7759	124.7521	136.7048	151.1275	150.8574	105.9728	161.2872	186.0382	170.401	196.8892	140.8773	198.0848	196.8863	142.8775	108.8122	139.1387	104.9463	140.1718	118.6723	143.2056	172.0327	183.2438	149.6317	91.9905	110.693	133.1183	123.079	134.6833	160.1022	101.4055	167.9211	140.9159	166.5819	160.1463	115.6851	114.3741	148.0278	176.2193	177.2133
SAP25	0	0	0	0	0	0	0	0.0271	0	0	0	0	0	0	0	0	0	0	0	0	0	0	0	0	0	0	0	0	0	0	0	0	0	0	0.0258	0	0	0	0	0	0	0	0	0	0	0	0	0	0
SAP30	38.1617	7.062	4.7429	6.3638	3.8886	10.8529	3.8766	4.4637	6.7307	6.9975	5.1644	4.6015	8.6702	9.6862	7.937	3.7349	8.4442	8.231	11.6935	10.8877	5.0081	7.2269	8.1078	7.0998	4.1428	14.315	3.5162	4.4865	6.2203	5.4275	6.5371	7.9233	6.1023	3.4865	5.1416	4.6813	5.412	4.2314	4.9846	3.4807	9.6422	4.0454	8.6999	6.3818	8.4422	13.8218	7.4258	7.1261	9.9524
SAP30L	48.1814	46.7282	18.6446	20.5154	21.6439	23.8812	26.6612	26.9724	26.5257	22.3544	31.396	31.6258	27.0781	48.9529	27.6082	21.5624	46.1553	30.7357	35.1911	55.0172	27.6918	25.282	42.5982	20.7813	25.0675	29.3775	20.6234	30.3051	19.7828	27.6609	20.8018	22.3356	33.8829	16.5162	28.7832	27.6216	21.3264	27.8875	32.8609	23.3095	25.8765	30.0004	29.2947	48.0601	18.9206	29.6876	48.843	40.8818	27.3901
SATB1	5.7426	13.2114	5.1784	8.5916	6.7626	9.2529	7.4898	8.3531	6.6672	8.3962	9.9004	9.9254	8.5534	15.9752	8.0095	6.4851	15.3982	7.7224	10.8787	10.6177	9.2719	10.5112	7.2359	5.536	8.3757	9.7366	5.4049	8.9475	4.6444	7.8	8.7454	8.4883	10.9195	4.593	6.306	8.6059	6.0915	8.1148	8.2189	5.6011	8.6144	9.1604	7.1294	14.4871	4.964	9.7197	14.3749	10.9711	5.1443
SATB2	3.335	6.2519	2.4803	4.8501	2.5324	4.0664	3.5204	1.7121	3.1764	3.2723	3.0846	3.4676	3.4328	6.0281	2.5467	3.7162	8.6831	4.4164	3.4786	5.5485	2.9954	3.8174	5.4319	2.7882	3.6245	3.5606	1.5433	5.2738	4.5883	3.1261	6.1681	3.6356	6.2873	1.786	2.0531	3.8942	3.6179	4.2209	6.5854	4.1662	8.2063	6.6268	2.7409	9.0199	1.6388	6.0111	6.2514	9.2199	4.3568
SCMH1	34.0487	33.1067	19.7521	28.3887	21.5512	34.9295	20.0273	22.8907	17.9353	26.6381	30.8443	23.3171	30.2884	38.623	26.5145	17.3055	35.0608	30.5632	30.0946	31.1958	23.4534	25.8905	32.1068	23.849	19.5888	37.2423	14.8588	23.5144	21.4529	25.8366	25.4961	25.6824	25.2598	16.7626	20.0149	19.9932	20.6179	23.4724	25.3703	20.0165	24.145	22.8124	25.1687	34.6474	19.6269	30.6443	36.1401	32.4675	25.5532
SCML1	6.313	5.1069	3.8317	3.978	4.2217	2.7324	3.7396	5.4376	2.8892	5.3352	6.9422	4.4751	4.2202	4.4894	3.509	2.9716	6.5175	5.4764	6.6093	3.3432	5.4825	7.5934	2.7617	3.8012	3.1402	4.7537	2.328	2.0403	2.8637	5.0216	7.9224	10.7102	4.4427	5.0862	2.9096	5.5434	2.3627	3.6253	3.4015	2.8759	4.0653	3.4519	2.9178	5.4539	5.2027	5.6843	5.3049	4.4842	3.4971
SCML2	1.5561	1.7039	0.8609	0.9337	0.7843	1.0992	0.6462	1.0105	0.9444	1.0252	1.2567	0.9107	0.5939	1.6295	1.154	0.5184	1.3222	1.0672	1.6242	1.1846	1.0837	1.3159	0.8176	0.5334	0.6884	1.6966	0.8864	0.6786	0.8546	0.9308	0.4709	0.8319	0.798	0.5891	0.6292	1.1201	0.3883	0.8446	0.9678	0.5017	1.1734	0.9519	0.7534	0.8119	2.8259	0.9434	0.9714	1.1039	1.1749
SCML4	0.7364	0.3753	0.1167	0.4824	0.0906	0.787	0.0286	0.1271	0.2685	0.1404	0.3512	0.1863	1.0944	0.1637	0.3598	0.1142	0.2083	0.3356	0.1905	0.6757	0.3364	0.1039	0.2576	0.0804	0.1769	0.7871	0.1846	0.0675	0.2245	0.1398	0.0449	0.6124	0.1285	0.2132	0.0125	0.0614	0.2705	0.126	0.2202	0.1315	0.3037	0.1839	0.4315	0.4392	0.0395	0.4614	0.1739	0.0596	0.2541
SENP1	12.5097	11.6783	4.1746	9.006	5.5861	9.2227	5.7505	6.8327	7.1625	6.8256	10.7526	7.246	10.0869	14.1524	9.4977	4.8448	13.2822	8.7585	11.9431	10.6396	6.8503	10.5743	10.8478	5.9709	6.2775	10.0174	4.4713	6.7639	4.5113	6.9795	6.4398	7.4141	8.1588	3.887	4.5454	5.9043	3.6618	6.0613	7.3271	4.4462	10.4213	6.127	7.351	11.8629	6.6441	8.4903	10.3771	9.2574	8.822
SENP3	5.8281	8.7166	5.7105	6.8499	5.6334	7.1321	4.8579	4.8479	4.9583	6.1091	7.1372	5.2813	8.43	8.9088	5.7227	3.4916	7.3723	10.7465	8.9898	8.0148	5.5273	9.3529	9.2311	6.3022	3.9623	7.0547	3.3676	5.3905	4.4467	5.232	5.8749	7.4242	6.7044	3.4831	4.1838	3.8122	6.3783	5.499	7.1212	4.4045	5.456	6.3455	9.883	6.9262	5.1246	6.3414	8.0829	7.523	8.7789
SET	150.0215	209.52	94.9412	260.9527	143.7332	254.6832	127.6741	137.0348	159.8092	151.776	220.6175	148.2411	253.5848	279.7781	193.995	111.5505	223.9903	233.1001	224.2062	241.1825	151.0702	235.5891	237.8656	183.7468	139.6006	218.3426	110.079	154.4978	104.3085	163.4647	193.8657	180.6208	199.7251	86.6559	112.0093	143.3786	136.8625	138.726	178.8876	131.3486	215.368	156.0379	226.9136	232.5713	165.8308	166.0843	224.2165	228.7384	225.2909
SETBP1	6.0624	20.1048	5.6588	13.7056	9.7722	16.6057	10.2015	11.1175	8.4234	8.605	15.119	12.9115	14.5654	31.0154	11.1146	9.8882	23.7376	12.8617	19.7771	16.0717	13.8282	15.8221	12.3676	7.3049	13.1657	16.6677	6.0603	13.8721	6.975	11.9787	10.6919	11.0799	16.808	7.2779	10.08	9.8491	6.4237	11.8471	14.4918	8.282	15.5569	11.4547	11.1878	26.5287	8.2962	19.8723	22.9078	17.7218	9.0796
SETD1A	20.8633	22.6512	9.5484	15.8382	14.0183	21.0182	12.2218	11.5402	7.7367	13.047	16.3522	12.7745	18.2256	23.1597	13.3032	7.6816	21.2784	11.943	14.5441	12.2101	14.6748	12.9254	10.4732	7.7025	12.1127	18.7563	7.7815	16.5706	8.5881	14.2887	12.0143	12.8778	17.3153	8.1819	8.9067	10.5348	13.0066	14.2127	17.9657	9.2666	11.3741	15.4205	10.9962	21.1785	12.8224	17.424	25.7271	16.386	7.9537
SETD1B	18.4346	15.4954	6.8684	13.3077	11.5326	17.8454	11.3762	10.3586	5.2091	10.8963	14.9933	12.9532	17.7593	21.2575	9.8733	5.5924	25.7506	11.1983	14.7907	9.3358	14.8752	16.4416	8.1883	10.7899	13.4961	16.9247	6.9966	14.4889	6.7004	14.1833	12.2858	9.8391	17.7316	7.7648	9.425	9.7002	10.6831	13.0392	14.6586	9.1767	12.1009	13.2822	12.1403	24.5478	9.5124	16.862	23.9779	17.505	8.3271
SETD2	16.9477	40.4267	17.0846	29.9181	24.2227	33.2067	24.3864	25.2068	20.1444	27.6919	31.8215	31.0227	29.5479	42.8571	26.4102	24.6854	44.0241	21.7916	25.0912	23.7426	30.7631	32.813	25.1372	12.5458	24.4796	30.1814	16.034	29.4699	17.4814	29.8148	21.8456	22.3493	31.5206	14.0826	21.9888	27.8241	17.0524	27.4166	31.982	21.3735	29.4697	28.9836	19.232	45.6702	19.5206	30.2533	43.5612	40.4492	17.0001
SETD3	88.8667	113.8405	85.6361	73.6485	76.0104	90.6528	79.3075	74.7979	87.9348	97.816	83.1256	75.9071	66.9471	100.8845	93.1189	78.2901	80.6937	108.5867	96.5978	115.9293	87.7049	94.8388	110.59	77.1406	63.0584	70.0874	54.6705	82.1566	80.7141	86.0108	70.8236	73.456	82.8787	51.9223	80.0687	90.5442	59.5546	90.244	105.4328	62.6425	78.3637	101.0418	83.9569	100.1957	54.7521	68.3176	99.5307	114.4309	86.6748
SETD4	6.0409	8.4975	2.7828	6.1208	3.9578	5.2553	2.6217	4.2868	3.0978	4.892	5.4042	3.8157	5.279	7.4596	3.8955	2.707	5.5256	6.3211	6.8729	5.8552	3.8229	7.3207	7.0079	4.8591	4.3231	4.6914	2.574	3.4247	3.4355	3.3778	5.4234	6.8142	4.2586	3.7404	2.537	3.8448	3.5081	3.8392	4.6969	4.3761	4.3124	3.4581	6.6559	8.7093	3.1028	5.6013	7.2545	6.6779	7.39
SETD5	12.5255	21.1813	10.7001	16.5319	13.0577	19.769	13.7586	15.0348	9.4686	16.0875	20.1285	17.0088	20.4023	26.8475	15.4436	11.3751	23.4153	13.5541	16.4225	11.854	16.7932	15.633	9.5176	7.837	13.8068	21.3183	8.499	15.1364	9.4176	16.6525	15.2294	13.0319	17.4173	11.0181	10.45	14.8023	9.3995	13.1706	16.9509	10.5016	16.2167	14.2801	10.4188	25.996	15.2516	20.0157	23.8295	20.4128	7.9225
SETD6	4.3577	6.3535	3.4109	4.7577	3.7908	5.2159	3.4524	3.7904	3.4041	4.7874	5.5957	3.8333	4.7684	5.97	4.4178	3.9019	5.6988	5.407	5.6643	5.2932	4.5472	4.7505	4.8509	2.8021	2.9757	3.9802	2.1897	3.6151	3.849	4.4556	4.1069	4.864	5.2468	3.448	3.4444	4.0383	3.7203	3.8811	4.9014	2.8488	3.8624	4.7137	4.3303	6.4666	3.4971	4.1613	5.6861	5.3512	3.531
SETD7	25.4626	15.6412	5.8394	14.1391	9.5614	16.5947	12.1413	12.3449	13.2393	11.2929	15.8093	15.6831	18.4808	20.7247	13.6499	10.1304	18.4964	9.8851	26.0349	21.7346	15.4213	8.7021	16.7044	5.7355	14.726	28.9154	11.0376	13.3874	10.4076	12.539	10.1753	9.2373	13.7135	7.159	8.9962	11.397	8.5858	10.7507	15.2175	8.8905	16.169	11.4159	15.4862	21.2406	9.1212	23.1381	20.0207	12.9789	12.5726
SETD9	11.3997	11.3802	6.7006	9.7099	5.1887	10.8037	6.8187	3.5042	8.3279	8.3634	6.4148	5.5857	5.3712	10.7227	8.7937	1.8458	9.179	13.9695	11.0947	8.2392	6.9185	11.527	17.5344	9.7914	4.0289	8.1618	3.6657	5.9874	7.6212	4.8908	9.0559	12.3999	5.7702	5.0959	6.0112	6.103	5.7122	6.9929	9.3578	5.8765	7.6364	8.4101	6.4774	9.5467	4.3027	4.4244	11.6046	8.0785	13.9477
SETDB1	10.7344	13.6084	6.4642	11.0044	7.0992	11.8849	7.5119	7.3298	6.9257	9.4507	9.6552	9.5951	9.379	16.1753	9.2087	7.6792	14.7223	9.6389	10.2023	10.0759	9.929	10.5497	10.3238	4.8985	8.8031	9.6408	5.4666	8.9467	7.2081	8.6575	6.5419	8.6014	9.9713	5.6112	7.2871	7.8382	5.25	9.0728	10.7299	6.0743	9.0283	8.7238	7.9358	12.8012	6.9821	10.6721	11.6764	11.4802	6.7756
SETDB2	6.4548	15.3543	4.5589	13.2101	9.2943	8.9405	8.568	9.2198	7.8075	8.5926	11.2015	10.6971	9.716	15.2633	7.9719	6.5544	21.1351	11.3368	10.542	12.8362	9.9871	16.0459	15.1674	10.0874	11.1459	8.5717	5.1588	9.0385	6.3606	8.877	10.8307	9.9581	11.7934	6.3786	6.7661	8.5589	6.3991	8.2856	9.5665	9.8814	13.0267	9.7873	10.9804	16.1045	7.1785	10.7919	17.3883	16.175	11.7229
SETMAR	3.614	16.0582	9.8113	16.0089	11.2781	12.9132	11.1196	13.1157	12.0331	14.6013	16.9059	15.0082	14.608	14.1836	12.0459	10.4327	15.4941	10.0752	11.8218	16.87	12.8904	14.3918	17.1685	9.6214	10.9313	17.9043	9.3747	11.9137	7.219	13.955	11.0951	20.0286	14.4511	8.3223	10.4623	11.8537	9.0137	13.2069	13.378	10.8271	15.8077	12.3439	10.0775	15.4855	12.5931	13.8321	14.3988	16.8908	10.8789
SF3B1	100.9076	113.9692	47.1224	93.9819	58.8931	92.7428	61.5537	65.2234	62.814	78.6377	95.5633	78.3483	93.5442	120.3995	82.6069	51.8266	134.7882	133.5082	123.6516	85.4964	80.0014	157.6713	99.421	65.872	66.2397	85.5863	39.6306	63.5095	55.9926	72.0971	79.4742	93.3904	93.5597	38.946	54.1199	73.6108	48.7592	61.1291	81.7657	55.9952	109.5302	68.4403	92.9595	119.5631	55.506	84.686	100.5879	108.254	82.3072
SF3B3	62.2272	53.4603	17.0234	54.798	25.0788	46.131	25.694	24.0646	25.3428	26.2805	37.8492	28.0012	46.1411	56.7936	34.2338	20.1421	56.006	43.8157	45.7683	40.82	30.1029	46.2066	48.4051	29.3684	30.4542	37.4491	20.0436	30.0554	21.8598	29.7843	26.1279	30.0575	40.4377	14.4913	21.4908	22.6313	22.5197	29.2913	34.1746	23.2982	40.8063	30.5896	45.9763	51.5152	31.5348	36.1665	47.5502	41.8803	35.1985
SFMBT1	4.356	10.2624	5.7637	7.1777	7.38	8.5376	8.9596	7.7593	7.0554	10.0717	10.1752	9.8098	8.9334	8.0129	7.5847	7.6338	8.7899	6.219	8.4921	8.5238	8.3501	6.866	8.041	3.4001	6.1174	7.112	5.3768	8.8301	7.5724	8.8657	3.3891	5.5092	8.29	6.3979	10.4959	9.9923	4.1008	11.2575	13.3882	5.1888	7.8547	9.2954	5.4629	11.2279	6.421	6.6091	10.1159	10.2723	5.6561
SFMBT2	9.8857	4.1397	1.9475	2.9742	3.0833	4.4192	3.8772	3.9145	3.3658	2.6886	5.558	4.8181	4.113	5.9746	4.0018	2.681	7.1504	3.1454	4.2766	3.4923	3.7791	3.6284	3.7845	1.7832	3.4315	4.0885	2.3066	4.2389	2.3082	4.3668	3.132	2.7591	4.448	2.2795	2.3925	2.9724	2.2654	3.1091	3.8054	2.2047	4.1667	3.3116	2.4227	6.9842	3.8968	4.4585	4.1232	4.9206	1.7175
SFPQ	61.7391	98.3506	36.4733	114.8873	79.8167	87.4006	53.6505	56.4424	53.6862	85.4271	105.9512	61.3839	96.3363	102.9662	76.5283	43.4071	80.4691	115.8001	86.7987	89.1193	74.7761	120.6886	81.0819	62.1918	69.6778	102.8628	48.5226	63.5086	41.9335	84.832	101.4098	93.7961	87.4808	51.2246	33.5041	56.4062	54.0126	59.403	74.0405	52.2086	86.5133	61.417	74.6875	119.3458	78.4071	73.6638	123.1149	97.3547	74.453
SGF29	15.363	12.0421	6.9935	10.7854	8.6584	14.644	8.0693	8.7581	7.3683	10.1333	9.779	8.322	11.7285	14.8218	10.5604	5.7409	11.5327	10.0274	11.9456	12.7921	9.7737	7.388	11.3519	9.323	8.199	14.1639	6.7473	9.7734	7.3156	8.6286	11.3189	12.7821	10.1267	7.0075	7.2809	7.2127	11.909	10.673	12.1274	6.9535	5.4037	9.9726	9.3113	11.3581	7.8765	9.5623	14.5334	13.1116	9.5744
SHPRH	2.5204	4.5765	1.5697	2.2949	2.2919	2.083	2.3906	2.5786	1.6885	2.6948	2.8015	3.372	2.6985	6.466	2.3325	2.2719	5.3392	2.8562	3.0695	3.6266	2.8839	3.3215	3.3675	1.2941	3.3645	2.5849	1.3911	3.2288	1.4187	2.6339	1.799	2.3961	3.6112	1.2802	1.844	3.0851	1.1086	2.433	2.7434	2.217	2.6752	2.6406	1.6654	6.1215	2.2637	3.765	5.2295	5.2229	1.8719
SIN3A	21.0366	28.823	10.1076	22.8106	14.3723	24.3287	14.6404	15.9529	13.51	15.443	21.3486	18.6783	23.7701	31.6127	15.8194	12.2489	24.3047	16.0709	20.6854	21.8686	17.3208	16.979	21.2456	8.9507	13.7911	22.4761	11.2422	17.9273	10.7013	16.1343	14.0088	14.9621	21.7958	9.2084	13.5903	15.6079	11.0459	15.4573	19.9183	11.2511	19.0706	16.2731	14.6772	30.6418	12.8139	18.5475	27.6574	23.0654	12.0467
SIN3B	20.9774	14.6707	8.7168	13.3413	12.5377	21.4789	11.5899	12.4419	7.2925	14.1345	17.8674	11.3752	18.9526	25.4331	14.3667	6.9841	22.48	23.3348	17.2051	13.576	12.6841	21.4239	12.6408	15.4641	13.8726	18.485	7.9755	10.8474	7.9608	14.0051	16.2685	14.1908	15.3686	9.2732	8.5191	10.3623	11.6182	12.651	13.2119	9.3487	11.8397	11.1032	17.4182	15.6342	9.9478	19.5643	16.7806	19.5724	15.9662
SIRT1	23.7313	27.2006	13.0488	20.0316	14.3189	22.8585	17.3129	18.6896	22.3206	18.5845	22.7549	17.724	24.648	25.2603	27.8377	14.9968	22.795	20.2191	26.7523	23.0824	14.4933	20.4525	18.7462	12.7235	15.2459	28.3686	13.882	17.2194	13.7073	20.6134	14.5193	15.8539	17.657	11.8105	16.4531	16.9052	11.0447	18.5418	19.5455	11.6042	22.7583	16.2759	11.4094	23.4185	13.3732	17.9329	22.8522	18.6612	16.239
SIRT2	50.0698	31.4543	23.6887	16.2215	21.0175	25.6507	18.6688	19.6505	19.6317	24.7082	22.3765	19.0295	21.6064	27.3176	23.5834	16.4031	20.41	28.3475	29.5789	25.2017	23.2158	28.9652	25.2081	22.3979	16.9474	27.0547	15.0816	21.0076	20.8824	22.3499	21.2201	27.0053	19.1308	14.9891	17.3562	19.3599	16.7597	22.7893	22.8601	16.5469	16.6942	22.6804	24.5405	20.9733	18.7416	24.1219	23.5214	26.9916	23.9435
SIRT3	12.8822	29.0252	11.9174	22.262	16.8054	12.8367	15.2086	12.87	11.122	16.1104	14.7941	15.7331	16.9546	25.4616	8.9851	10.3475	29.7982	26.8674	24.6476	26.3333	14.642	21.4928	29.8438	22.4572	15.8661	13.0356	8.9418	19.9694	13.4349	14.4892	16.749	18.7544	22.3341	11.3952	11.4324	12.1789	16.8549	15.5788	18.3969	14.2181	20.0958	19.1165	23.0285	28.8433	12.226	20.5112	25.0271	23.5258	24.2904
SIRT4	3.4379	10.0245	7.9031	5.2831	4.2998	5.8896	5.339	6.4078	6.3324	7.2604	4.8105	6.4032	3.9136	7.6426	7.2828	5.3657	6.5	4.7746	4.484	10.5716	6.5568	4.4394	10.6244	5.7164	5.8754	3.8651	4.2231	6.9085	5.5804	5.851	5.5436	7.4889	7.1496	3.9703	7.5498	5.2881	5.6115	7.897	5.8177	8.1826	5.5008	6.8211	6.5093	9.1362	4.1867	4.2892	8.492	8.3341	5.363
SIRT5	7.8939	15.3667	9.5289	14.171	11.7687	12.0083	10.1417	9.9477	10.2469	12.1871	11.3516	12.6734	11.4644	11.4505	10.3806	7.5808	14.5567	12.1512	10.8987	14.504	10.7864	13.866	15.8179	11.0128	12.2208	10.2676	7.0166	10.8443	8.3139	10.5554	13.247	15.5866	12.5098	7.9586	8.9818	11.466	11.1426	12.4617	12.9027	11.922	12.9979	11.7902	11.3112	15.3633	10.1068	9.5852	12.3707	16.3057	13.41
SIRT6	15.5547	14.73	9.3348	21.2119	10.6321	20.4665	8.9094	9.3984	7.7278	11.9683	14.363	7.6176	16.4881	15.5018	12.349	3.9963	14.1439	13.2035	17.1811	11.142	10.1184	15.9506	13.6812	13.6555	9.294	13.2407	6.1011	9.9251	7.9725	10.5353	14.5078	17.5771	11.623	6.566	6.0657	7.9641	16.5196	10.5728	13.4088	7.0856	11.784	9.8991	18.3573	12.3116	10.0871	12.2282	12.6626	12.0978	13.5381
SIRT7	5.0007	5.5196	3.5837	6.1044	4.3276	5.438	4.5668	3.9204	3.2648	4.9552	5.223	3.2671	4.7361	6.0499	4.0834	2.9349	3.9753	4.2599	5.5637	3.852	4.9948	4.444	4.0092	3.7234	2.8888	4.6115	2.4557	3.8895	4.4026	4.8616	4.376	5.1819	3.8457	3.9413	2.7184	3.3421	5.0639	4.0122	5.3583	2.6421	3.2876	4.7241	5.1799	4.1175	4.0619	4.2888	4.8718	3.8789	3.0563
SKP1	63.3203	74.0429	42.2178	74.4649	42.3486	52.2718	39.6027	45.0011	55.3365	53.1769	60.5851	48.1438	58.3816	61.4649	47.8467	33.6758	60.6417	79.4306	66.1409	77.9953	42.1902	73.5247	91.6622	48.6773	36.3041	54.1036	34.0343	40.9504	39.3639	41.3461	53.0209	77.505	53.7275	28.8107	37.5158	42.9974	38.9316	40.1785	52.6355	39.2892	66.1262	43.6834	67.5323	56.7762	40.6888	41.8836	53.6569	63.5578	79.5217
SLF1	4.7295	2.9005	2.4123	2.0938	1.4355	2.6718	2.1201	1.8823	2.6267	2.2503	2.6196	2.5017	1.9033	2.7577	2.2414	2.0198	2.6951	1.5491	2.7163	2.192	2.4013	2.0644	1.8017	1.3984	1.4802	2.5882	1.2549	1.9432	2.4272	2.2023	1.4918	1.9202	1.9156	1.2821	2.1046	2.3702	1.2705	2.4545	2.5542	1.3589	2.7456	1.9218	1.52	2.5482	4.115	2.0047	2.0288	2.633	1.6552
SMARCA1	47.6442	82.3195	23.8743	73.7559	41.7243	79.4376	37.1468	44.4764	46.4985	45.7349	68.7935	47.7126	77.5632	108.0208	55.3328	31.6126	74.5653	79.4501	95.2436	82.3995	43.8657	97.6842	85.1069	49.9529	44.9999	76.9305	31.6164	48.7755	31.1192	44.7752	48.1914	57.3178	62.6298	22.0988	31.3456	43.195	34.7437	38.2946	53.626	38.0354	77.6404	43.4352	77.9163	67.3096	36.3042	59.6847	77.3448	70.1409	74.2755
SMARCA2	25.886	49.9906	14.0351	46.7738	28.0981	33.804	28.6955	24.8257	21.0565	24.7907	36.9269	29.6403	45.4185	58.1577	21.104	24.708	78.2442	52.3887	49.3197	43.3914	29.6774	61.5289	45.0745	29.4028	32.5811	39.8998	21.2459	36.8246	17.3162	33.8875	33.333	41.4122	46.9511	14.6244	23.3452	31.825	25.8359	28.8195	33.7644	22.8248	38.2472	31.6367	48.5129	58.8539	22.6215	43.668	58.9145	43.4566	34.2035
SMARCA4	20.6242	35.5923	14.7904	33.7361	27.1624	37.7512	22.8485	19.8018	13.5542	21.152	30.2408	18.9235	37.7552	37.1233	20.943	15.3344	41.899	28.2438	22.3705	20.2472	22.299	34.7981	26.4082	22.873	23.8971	24.7697	14.5787	26.2095	17.2652	24.415	20.9024	22.5296	31.1199	12.6226	17.2272	18.8087	19.0738	29.3725	31.8644	15.1926	21.6411	28.9854	28.6465	34.6648	25.5888	31.4555	35.1212	29.1527	21.3914
SMARCA5	37.8323	52.4448	19.9173	59.235	32.0902	59.8021	29.3543	34.4685	40.3384	35.1299	53.0947	35.9551	59.4621	63.9681	40.418	25.9554	49.7561	49.4788	55.648	38.9459	36.488	54.5543	45.4737	25.517	30.7826	54.7853	24.5873	30.1394	22.6773	37.3251	30.5884	41.1398	37.4772	18.6299	23.3241	32.005	22.5724	29.1537	40.5756	25.2893	53.1368	31.0828	44.2826	47.2885	31.277	39.0758	48.7307	40.599	39.8308
SMARCAD1	18.6699	25.7735	12.0562	23.5735	14.7562	25.7153	13.5663	15.1173	19.4789	19.3109	22.837	17.6109	22.5229	31.7821	20.7568	13.8576	28.0762	17.084	28.4071	22.9915	17.6388	22.2503	24.0203	9.9875	14.8634	21.2573	12.5491	16.9904	13.5426	18.8306	11.9652	17.3954	20.3571	9.4568	11.9787	15.9279	9.8191	17.0771	20.6018	13.7368	23.8274	17.2656	15.65	25.4019	15.0736	17.9541	24.2406	24.5268	19.0131
SMARCAL1	27.6336	17.731	7.0084	12.5068	9.287	18.3866	9.6808	10.6083	9.6587	11.1883	14.498	10.9667	15.3776	21.232	12.6772	7.7713	14.159	16.4706	14.2934	18.7985	10.7822	14.757	17.8478	12.4539	10.755	16.454	8.7378	9.6592	8.6881	10.9398	9.6728	13.4072	12.6315	6.4516	7.6854	9.3102	10.2472	11.6401	11.3891	9.8485	10.4696	10.9388	16.2614	17.1647	9.1933	13.6485	17.5418	16.1155	14.7034
SMARCB1	11.6382	13.6033	8.2927	12.9672	10.0584	16.6361	8.3814	8.9978	8.8124	10.6154	12.856	8.4238	13.7998	15.0002	11.2017	5.5477	12.0562	16.2536	12.3004	13.7152	9.6636	15.6565	14.4195	11.5082	8.2846	11.3636	6.256	9.4814	8.1973	9.8823	10.9107	13.8956	10.2612	6.3219	6.6511	7.9048	8.656	10.5109	12.4635	6.8147	9.8356	10.2745	15.3576	11.1044	8.919	10.6705	13.2978	11.8589	11.4186
SMARCC1	27.4994	58.1184	38.1828	63.023	39.8942	76.8336	40.4718	41.4165	45.2747	50.8586	60.399	39.2365	58.9458	74.27	51.0819	39.177	61.2207	53.9417	54.1537	45.5534	52.2364	55.1845	53.1102	31.7178	39.7428	50.2202	34.1008	46.2932	39.2574	51.3777	28.1264	40.1955	48.807	25.6166	41.4409	44.9668	24.3085	51.5892	58.2733	27.5622	51.7147	54.4598	49.3898	53.0045	45.2559	48.5467	54.6085	53.6575	40.4115
SMARCC2	42.2207	45.7456	17.8813	23.9997	25.9028	30.0678	25.3626	24.6699	17.1068	28.6436	34.0708	26.2175	34.0604	51.8435	23.5722	17.8272	48.7314	37.9907	35.0584	30.6858	29.1033	40.1796	28.1127	22.4071	29.6816	33.4013	17.2845	29.4445	16.2776	30.2405	29.6487	30.641	34.1207	17.035	19.171	23.6936	18.6963	27.1356	29.9617	15.9904	22.4799	28.6157	29.0469	46.8064	23.4821	38.6259	47.8903	39.28	23.6088
SMARCD1	45.12	42.9594	24.6215	42.5346	30.0961	57.3116	28.6411	31.5115	28.6804	34.5487	46.5495	31.5046	48.6391	45.8669	40.4915	22.8754	38.2801	41.0882	42.0914	36.8194	33.8534	33.7241	41.7582	29.0023	28.0641	40.8568	23.7534	30.0198	25.3323	33.66	32.381	36.5832	34.1452	21.9543	23.5593	28.4391	26.1101	31.3401	41.7611	25.2585	34.4426	34.0113	37.1453	37.062	31.9927	33.4271	39.0882	43.0689	29.9166
SMARCD2	33.0498	45.3917	19.955	59.929	27.0229	63.5232	25.8193	25.9416	33.216	31.5296	39.5431	28.5613	46.7804	69.6696	36.6628	23.2769	48.2949	43.8203	56.9086	52.176	34.2492	49.8052	55.3185	37.5536	29.1483	60.114	21.5004	29.6019	25.1066	31.5728	34.9673	31.9541	35.9461	18.1777	20.5677	26.4696	36.9798	28.4885	40.3427	27.0629	43.6737	31.7194	58.3268	50.3786	35.2344	45.2505	45.4834	41.4824	48.9487
SMARCD3	2.7845	10.2841	5.5066	9.6359	6.6094	15.28	5.4001	7.4745	6.4398	8.8596	15.6652	6.7634	14.4819	13.567	8.1538	3.8236	6.8655	10.7262	14.4449	10.5219	5.9879	9.8073	12.7848	6.5818	6.2964	19.6627	4.4517	5.6627	4.6969	6.0625	8.7601	15.7268	6.2588	6.1269	2.4597	4.53	7.4872	5.7694	8.325	5.9926	5.4807	5.1135	13.7671	6.3408	6.4276	11.4852	8.2782	8.0068	11.6193
SMARCE1	0.9503	2.9876	0.9686	4.456	1.2624	2.3041	0.8466	1.6269	1.5503	1.1119	2.0979	1.2252	2.1487	3.6869	1.705	1.1429	3.0013	3.0911	2.8538	2.6827	1.0771	2.1337	2.9846	1.5556	1.2675	2.5349	1.0648	1.3447	1.2601	1.2569	2.049	2.2098	2.4552	1.0952	1.0277	1.0617	1.7186	1.4963	2.0906	1.3774	3.3587	1.7362	1.7909	2.6588	1.3684	1.9264	2.0091	1.7713	2.7483
SMC1A	33.9244	38.4629	16.8157	23.16	26.462	35.8857	25.9713	25.1151	24.5449	29.0254	32.9116	25.7293	32.8555	45.0538	27.3522	23.3945	43.3642	36.7868	39.6735	40.7914	28.8281	34.5676	32.6055	16.0354	32.4879	37.9939	19.3084	34.9464	22.5956	34.8898	18.9348	21.142	31.3316	15.5239	30.0425	24.9888	17.2802	29.6159	31.6618	18.4317	27.2176	29.0841	31.0123	41.2641	35.1704	33.1284	41.6084	33.8869	22.3935
SMCHD1	11.6099	14.9311	5.6899	10.0087	7.3831	12.5699	8.3617	9.9442	9.1996	7.6922	13.1963	10.9673	11.8936	19.1408	11.1327	6.9776	14.4854	9.3378	13.2259	13.017	10.8481	9.6354	10.9273	4.5824	9.2599	15.0339	6.5441	9.4988	5.097	9.2599	7.8651	7.867	10.4653	4.8823	7.0354	8.799	5.0823	7.9549	9.9405	7.0237	9.8702	8.1188	6.4255	17.8169	8.8495	12.9081	13.6085	13.2761	7.4734
SMYD1	0	0	0	0	0.012	0.0137	0.0228	0.0175	0.0064	0.009	0.0215	0	0	0	0.0088	0	0	0.0079	0	0.0092	0.01	0	0	0	0	0.0113	0	0.0269	0.0298	0.0099	0	0	0	0.009	0	0.0122	0	0	0.0107	0	0	0	0	0	0	0.0221	0	0	0.0087
SMYD2	39.2811	24.418	18.0698	26.1885	14.1284	37.724	13.832	13.5204	23.5993	18.416	25.4907	16.3846	28.5429	26.5667	21.3992	10.7411	26.9716	31.5487	27.654	33.5324	14.1165	27.1079	36.7563	20.7238	13.1857	21.9885	13.1731	13.9726	16.0368	17.2346	18.0653	32.9443	22.6102	10.176	11.4228	13.9583	16.2831	14.436	22.3098	17.6315	23.5638	18.1726	26.1206	25.0236	14.1585	21.1528	20.0031	26.426	31.8383
SMYD3	7.0932	11.2826	4.5392	10.1891	5.0105	8.183	5.0756	4.9939	5.9041	6.9392	7.4575	6.3624	7.8485	11.0604	6.6659	3.7652	9.2039	13.0525	9.4426	12.2616	5.4403	12.5118	14.1872	8.1908	5.664	7.4828	4.5533	5.4786	5.5291	4.9372	6.6165	9.8389	7.5179	3.1261	4.454	4.7674	5.2798	5.0716	7.0309	5.2337	9.0516	6.269	9.6995	8.4382	5.8522	8.2135	8.6772	9.134	11.382
SMYD4	8.034	6.6156	2.6113	5.6736	3.8003	5.2015	3.6028	4.128	4.5106	4.725	5.3181	4.5958	4.5465	7.5879	4.2829	3.1897	6.9697	4.7653	7.491	6.1301	5.4378	6.2589	4.9817	3.6278	3.8875	6.4418	2.7339	4.1095	3.1641	4.7862	4.1209	4.8912	4.8348	3.0181	3.137	3.5237	3.3268	4.2251	4.5771	3.1037	5.1387	3.8804	5.4093	7.6948	4.3951	5.1228	8.2412	6.3637	4.5456
SMYD5	37.8764	38.286	22.4473	44.0655	28.7497	37.0402	21.7341	21.8591	22.0466	27.7047	28.1197	24.8163	36.029	39.2168	24.995	19.936	36.5898	42.1371	45.3603	37.0023	24.887	40.5296	45.1693	34.4702	23.0343	32.0176	17.8596	26.6959	22.1167	24.6977	27.6326	28.3647	31.141	16.2924	19.8495	22.0911	25.0822	28.7036	32.3366	21.3248	30.7916	31.4392	40.1584	38.1198	25.2916	27.5809	32.2339	37.8162	35.7515
SNAI2	6.8057	12.4626	8.2277	1.7519	7.7905	18.2352	8.0171	9.9946	9.0364	9.865	12.2879	14.3605	9.5506	34.893	16.1153	6.048	18.1483	8.0297	22.2736	25.9358	25.808	7.83	6.616	3.0547	9.0092	51.8074	5.2819	7.4332	9.5647	7.8892	6.0389	7.159	6.8346	4.3109	11.4089	9.7969	2.6298	6.7527	14.3512	6.3002	6.3751	6.6352	13.0226	9.3635	7.7654	32.9174	8.3474	10.0263	14.091
SND1	130.6726	105.4768	47.9523	84.9784	58.8093	112.0246	57.3604	52.0476	57.6867	63.8413	79.8179	58.2975	92.784	107.2977	69.3762	49.0659	102.3724	93.263	84.4175	102.6457	72.6318	105.6575	104.4908	69.9205	65.3752	91.9113	43.6214	66.8845	60.718	60.141	55.4582	74.0654	76.8638	36.4694	44.1649	53.2944	59.8848	69.1101	87.1536	49.3232	69.4542	69.7679	94.1097	88.4551	67.4498	87.92	88.8977	81.3863	83.3136
SP1	101.7151	58.7823	26.6553	58.0117	39.0914	58.5107	43.1831	43.4854	40.3229	44.825	64.7873	48.2767	57.0203	74.4599	52.9042	33.8072	75.776	53.1681	64.9313	54.2727	52.5762	64.3535	52.9158	34.0123	41.1855	61.7542	29.4423	47.7664	27.7228	47.3461	37.6198	38.6904	56.7774	32.0413	32.8662	43.0956	31.9118	43.8276	46.9039	33.4988	61.3187	47.8732	43.9878	67.7428	34.8375	54.0077	64.2158	59.1348	40.8832
SP100	25.1309	17.6911	7.0443	17.0182	8.7053	16.5513	10.5839	12.0954	11.7186	13.3506	16.7058	12.2192	16.1908	24.9254	12.881	8.4033	16.5724	16.4465	17.9345	15.4672	13.1607	18.8708	21.5645	11.3715	10.0974	17.2204	8.2843	11.4784	7.8803	11.907	14.6743	15.8372	13.8905	7.1911	6.9019	10.0742	9.1827	9.3931	12.299	8.7339	12.2616	11.8642	16.8618	19.394	7.4458	14.3092	18.4154	17.4973	14.2896
SP110	13.7876	8.1265	2.8428	13.3628	4.4781	9.5477	4.4296	5.3857	5.404	6.0482	8.8464	5.5281	8.7439	9.9949	5.9297	3.7374	9.3025	6.9616	8.7364	5.962	6.76	9.054	9.9248	5.8965	4.9804	10.5414	4.1178	4.7655	3.4467	5.344	6.8842	6.86	8.0255	3.9494	3.0337	4.816	5.1165	4.659	5.3431	4.8067	9.7702	4.7985	8.6402	10.1462	4.1049	7.7912	8.1346	7.6845	6.1358
SP140	2.3301	2.1539	0.173	1.0745	0.0981	1.7042	0.1577	0.2492	0.9086	0.3091	1.1145	0.242	1.3171	1.6177	1.3418	0.1649	0.3085	0.7631	0.7149	0.4181	1.0031	1.6064	0.5722	0.6094	0.301	1.959	0.406	0.1388	0.2431	0.4297	0.2372	0.4263	0.1863	0.2652	0.0474	0.2295	0.2603	0.3273	0.3315	0.2465	0.5252	0.2547	2.6865	0.5525	0.1925	0.7133	0.2706	0.2826	0.9108
SPEN	21.774	24.1155	11.9301	16.5867	16.375	21.5828	19.5114	17.4092	9.728	18.0504	21.8591	20.8663	25.6021	29.6651	14.4747	16.0643	36.777	17.573	18.2136	13.2668	21.8478	28.0059	9.3581	10.2961	17.6591	24.3369	11.0523	22.0844	10.6115	21.2909	15.7075	12.6649	23.1758	10.6777	16.2257	19.8957	11.3753	19.9115	21.2727	12.7637	19.4289	19.6182	10.8241	37.0978	14.0893	24.2215	35.4826	24.688	8.162
SPOP	29.0494	36.0184	16.9081	33.1878	17.9023	28.1269	21.059	21.5542	22.2643	25.6575	29.1395	23.5259	31.4217	39.3762	28.169	17.0358	29.1898	29.7927	30.0362	37.8998	23.728	26.7449	32.6731	20.1573	20.1692	45.6013	16.5395	22.9869	16.9945	23.2174	24.8411	30.1484	25.534	13.9413	17.4931	21.8431	18.7555	22.135	23.4335	17.9306	26.0663	21.5692	25.5412	31.6564	19.2739	30.0945	32.8594	31.4252	29.5356
SRCAP	1.1768	0.9228	0.4921	0.693	0.6739	0.899	0.6869	0.6234	0.3165	0.6593	0.8007	0.8582	0.926	1.0653	0.5254	0.489	1.3231	1.1806	1.1743	0.4887	0.7774	0.6506	0.652	0.4007	0.8229	0.8316	0.3399	0.8878	0.4053	0.7098	0.5637	0.5858	1.0733	0.5093	0.4351	0.5553	0.5392	0.7115	0.8173	0.6141	0.4665	0.7547	0.9493	1.4477	0.5925	1.0564	1.5885	1.0007	0.5065
SRRM2	143.2833	113.1014	50.7931	61.2098	92.788	95.2285	81.4769	71.9261	37.9117	89.5892	105.2536	87.3709	119.1027	143.9011	60.3223	62.5595	175.8439	142.9546	116.2031	71.7195	105.0028	145.5175	59.6703	82.3719	106.0391	117.6155	48.9604	96.5228	51.2335	101.3039	98.5982	69.7734	113.712	73.3298	50.4871	79.3158	62.819	85.3509	98.4713	63.6889	65.4892	86.6762	97.4696	151.303	94.3892	138.7887	138.8164	143.3832	71.643
SRSF1	22.8668	29.8817	14.1919	29.5398	18.0078	28.753	17.9497	23.6179	21.9482	20.0365	28.8789	22.1626	32.8312	26.1799	28.5392	16.6949	24.9238	26.6003	33.803	27.414	20.3251	25.0967	26.5219	18.1566	17.5128	27.2897	14.5122	18.6809	13.533	22.8571	27.6833	24.8217	24.1448	13.7196	18.9086	20.6893	19.3559	18.3227	22.6662	19.8883	23.9605	18.405	24.0075	30.5486	20.6114	20.2427	25.5511	26.6513	26.163
SRSF3	75.5074	94.1915	45.3357	162.7953	78.263	95.5366	57.1995	55.2609	66.1925	94.7236	89.902	58.8391	113.1054	92.3923	73.8071	44.9356	128.8746	119.9728	159.0071	96.2367	61.5012	173.7256	110.5963	108.1983	62.8273	114.966	48.2868	65.8046	44.9174	74.0261	118.8003	120.7845	88.0414	43.0511	37.3857	60.482	58.1341	61.4016	79.1827	55.2584	159.8336	56.2509	98.2783	99.1488	72.1992	75.8159	74.6379	109.0876	135.3602
SS18L1	10.1244	14.1286	11.698	8.953	13.5292	10.0984	12.015	13.0667	11.5646	13.1918	14.6391	13.9474	10.7415	13.643	12.5266	11.4811	12.9641	11.1973	9.6105	11.3851	13.1182	9.4283	10.5107	7.0532	10.5375	9.9486	7.3327	12.4013	10.7576	15.3067	11.3936	10.6737	12.3357	9.301	11.49	14.7653	7.4688	13.7377	14.2581	8.6807	11.1292	13.091	6.119	11.5821	11.6826	9.1401	11.9624	15.9778	7.8897
SS18L2	5.6849	9.3308	7.6844	9.1371	5.6699	9.8552	5.5799	7.3811	8.57	8.0885	9.6152	6.5717	9.0197	8.2321	7.5813	4.8884	6.0569	10.9406	10.7735	8.6072	7.4755	7.2615	9.6937	7.2081	4.7646	9.8955	5.737	5.6898	6.028	7.0534	7.2367	10.4291	6.3113	4.3252	5.8208	7.1645	7.5882	5.2194	8.2925	5.2075	8.1762	6.9192	9.3401	6.1847	7.4494	5.5441	6.6352	7.5443	8.1399
SSRP1	54.3354	77.2872	24.8846	68.0997	37.2087	67.3237	34.0079	32.9551	37.3101	39.6229	53.2005	38.5263	62.2441	82.0922	44.2669	27.81	69.9114	76.4144	64.6914	73.3165	41.358	71.5781	72.1783	49.4894	39.7267	61.3188	28.2222	41.1373	27.9891	39.5895	43.7653	49.803	54.0121	22.378	27.8404	33.1329	36.0247	37.1877	47.4022	33.8403	53.0263	41.217	74.5791	64.4223	45.8731	49.5546	64.7249	58.1905	60.4021
STK31	0.2621	1.1071	0.015	0.2575	0.0267	0.0713	0.0337	0.1099	0.0377	0.1537	0.0638	0.0641	0.0464	0.161	0.0262	0.0094	0.0723	0.0641	0.0678	0.4135	0.4962	0.0438	0.0838	0.0395	0.1926	0.0752	0.0227	0.0199	0.0552	0.0736	0.232	0.0794	0.0744	0.0936	0.123	0.0544	0.0443	0.0186	0.0634	0.0249	0.0291	0.0558	0.0495	0.4763	0.0499	0.082	0.2457	0.044	0.0194
STK4	28.6995	11.6133	6.859	11.2338	6.9645	17.0096	8.7604	8.1873	10.7365	9.693	14.2156	9.4684	13.4598	17.7313	13.8642	7.5455	12.8158	7.7258	14.3355	11.2122	12.8518	11.0613	9.305	5.9466	8.5313	13.8689	6.7203	8.5747	6.65	10.7085	6.7657	8.9724	8.7016	6.0287	7.5398	8.7234	6.0222	8.4539	10.9042	6.4894	10.4071	9.278	9.1721	12.0076	8.5605	10.5078	13.2551	11.103	7.307
SUDS3	20.9368	53.4779	16.7554	44.1916	27.15	29.3662	25.0795	27.1257	23.1834	26.6343	37.4941	30.6075	41.1348	54.8502	27.0252	20.1796	45.7513	41.9844	42.6069	54.6286	30.044	39.2201	47.1015	29.8249	30.7554	31.2018	18.0243	29.0062	17.9826	28.9279	29.1881	30.34	37.165	18.901	20.9326	29.3374	23.1638	29.8453	26.7383	29.6871	34.5072	28.4063	43.7946	51.159	24.6969	32.9969	49.0756	39.777	38.9182
SUPT16H	44.5639	70.1673	21.7878	73.4328	38.702	67.5536	36.7938	38.9474	45.5351	40.3069	57.223	44.6343	65.8756	86.6165	50.2205	32.1928	73.2875	67.5803	70.8587	66.4345	45.6303	73.457	63.4218	39.9317	41.8485	65.549	30.892	44.2943	30.6173	44.8457	35.5806	41.0178	54.8688	22.3934	31.0814	38.8825	32.0322	40.4015	51.3183	32.5327	64.5045	41.5349	61.5267	68.3705	45.83	52.2455	63.8508	57.2435	55.8421
SUPT3H	3.5373	7.5005	2.6779	7.1017	3.635	6.7049	3.8133	3.5248	4.6823	4.7445	5.6119	4.4456	5.7456	7.5444	4.1764	3.1522	7.8958	5.9874	5.7803	7.2005	4.5741	8.0199	6.7844	5.2478	3.9607	6.4282	2.9793	3.9736	2.9762	3.5737	6.8818	6.4086	5.4231	2.8558	2.8997	3.7527	4.2258	3.7271	4.9017	3.9801	6.4502	3.6576	5.0952	6.8267	3.612	4.9007	6.2616	7.3919	5.5402
SUPT6H	47.0238	55.8867	25.8257	41.0407	32.3462	50.5585	33.5624	32.3644	27.76	37.0017	44.4187	33.4713	44.6629	61.5849	34.8317	29.5522	60.3872	48.1573	41.49	41.0578	44.5283	52.314	37.3145	29.0533	36.3437	47.2585	26.3808	39.0524	28.838	47.7156	29.6167	32.6123	43.2152	19.7285	28.6782	32.5988	24.7979	39.2071	43.7441	25.125	34.0505	37.4458	38.5644	55.9989	31.2381	48.7046	55.8841	42.8762	32.3026
SUPT7L	31.4728	26.9576	14.4406	25.24	16.5375	24.6351	16.2397	18.7442	19.2158	21.9834	25.3237	20.3043	22.736	26.5353	19.6194	15.2346	24.5938	23.8949	30.5086	23.8252	19.8314	24.0968	25.2815	15.1628	15.5434	24.0357	12.0782	17.5817	15.6156	18.6819	20.6539	22.7637	20.9899	13.1042	13.5882	17.9121	15.7046	16.8231	19.5066	15.9857	25.0798	17.4085	18.681	26.088	16.5368	20.2843	23.121	25.7553	20.5323
SUV39H1	8.7936	5.1397	2.66	4.625	4.6048	5.9234	3.4755	3.0982	3.9981	4.1545	3.7123	4.1266	5.1884	6.3131	3.8738	2.8287	5.5322	5.702	6.4478	4.9497	4.3934	4.6596	5.2694	6.2001	3.3075	6.2406	2.5885	5.1342	4.0191	3.2613	4.4428	4.5101	4.0278	2.9632	3.2045	2.9982	4.7618	3.868	6.4914	2.0524	2.9971	4.4436	6.0635	5.4093	5.3329	5.0663	5.6273	5.6033	4.7667
SUV39H2	4.6977	4.3111	3.354	5.0005	2.8864	5.3016	2.8468	4.1476	3.7802	3.445	5.3866	3.3476	5.1857	5.2221	4.7217	2.9364	4.7989	4.6489	4.3271	4.7225	4.0353	3.8609	4.7883	3.1521	2.9566	3.989	2.3572	3.0888	3.0548	4.0619	3.129	3.7307	3.536	2.2029	2.8636	3.7191	2.8661	3.3957	4.48	2.719	5.0649	3.2321	3.3529	4.2486	4.6354	2.9263	4.7532	4.361	4.1557
SUZ12	16.5684	29.9708	12.8116	25.9342	17.2781	24.0837	17.1204	18.5301	19.2313	18.1391	28.184	19.3342	26.4553	31.8359	23.7033	16.5852	28.1838	23.0639	23.5566	24.5862	18.36	21.5036	28.0446	13.315	18.6315	21.7938	13.5729	19.4174	13.7756	21.324	18.4504	19.1568	25.041	12.0944	14.5679	18.5466	11.646	17.2325	21.6595	14.8574	26.3675	19.8268	18.4454	32.4222	19.1337	20.4329	29.3452	26.4767	21.7297
SYNCRIP	44.6108	44.1459	23.2537	45.5126	29.5923	53.5778	29.3975	33.8498	35.9667	31.9654	52.3339	34.0976	50.0787	49.0738	44.3576	27.003	43.131	44.3502	40.0939	39.4677	32.4405	38.2285	40.725	24.3156	30.1406	51.1857	24.0801	31.7074	25.1202	35.8226	29.5268	31.0359	37.4363	19.7241	25.6665	31.4783	22.8018	31.2333	39.8229	22.5944	50.513	32.5612	26.869	44.8965	32.8397	34.8665	40.1347	39.7861	32.848
TADA1	10.3392	20.6316	15.414	16.5025	13.0416	17.2428	13.2128	14.9535	17.1892	17.1948	16.1152	16.7519	15.5803	17.0833	19.1628	11.7216	19.4408	10.2078	17.2518	19.0257	14.3481	14.0997	17.9432	6.4303	10.1401	14.2684	9.0179	14.7523	13.5705	14.8396	12.1541	17.6296	14.5183	9.8537	13.664	14.023	10.3039	15.7522	18.7217	13.4123	18.3461	17.0259	12.2754	20.0028	13.0726	12.7906	19.8168	19.1597	11.7512
TADA2A	5.1455	6.2276	3.2959	7.6844	5.7287	8.038	4.7215	5.9372	3.5424	6.9442	6.9436	6.8106	7.281	10.1711	6.5866	4.8364	10.1493	5.696	7.4701	4.6426	6.7031	8.5104	4.1677	4.2995	4.5866	6.9489	2.9939	4.8908	3.0755	6.7192	6.6052	7.4138	7.5207	3.6543	4.4538	5.7418	4.3664	4.9433	6.5391	4.6489	5.8228	5.2624	5.521	8.5801	5.0009	5.5431	8.0277	8.0741	4.2629
TADA2B	21.0935	39.6058	19.3873	39.6315	26.6158	30.757	21.9987	21.0504	18.8545	21.9585	27.5665	26.1792	33.3184	37.9743	20.9931	17.2799	49.9092	28.9574	36.0339	34.2657	25.8065	38.6296	36.4448	28.6366	23.7839	28.1185	14.9164	28.2563	19.302	25.4334	25.5861	21.4665	34.1948	14.1476	20.6702	23.2637	24.4969	24.5848	29.2747	21.9035	34.9531	28.4207	30.9926	45.766	19.7935	30.7082	37.707	32.8857	30.4726
TADA3	37.8413	72.8395	42.3605	63.9031	47.5718	67.3428	40.3087	42.7804	40.1119	44.6157	52.0419	41.8804	61.0616	81.5996	47.8215	29.8317	63.0623	72.6219	70.8836	77.2822	41.5572	71.2544	70.4941	65.5774	41.1034	55.4242	29.689	45.089	38.7421	44.7927	50.7063	65.0584	50.015	28.589	31.6934	35.7483	46.9999	46.852	54.7539	31.6544	47.3077	50.9773	77.2926	56.803	42.3161	58.5274	59.0547	60.9642	63.4335
TAF1	17.7564	14.3469	5.8403	13.1546	9.5474	12.9961	9.6965	11.4347	8.5354	10.1862	14.2735	12.4431	13.9662	19.4768	10.1278	9.2951	16.1125	9.052	10.7136	10.646	13.3822	10.9986	9.6018	4.9895	10.1476	14.6646	6.8708	10.464	7.3645	12.2831	6.6284	7.9732	12.6021	6.0564	8.4136	10.5709	5.9768	10.7774	11.4104	7.0639	11.7215	10.5938	6.9281	16.7639	9.217	13.275	15.233	13.7207	5.8652
TAF10	0.6032	1.0037	0.3793	0.6656	0.6019	0.3871	0.516	0.4917	0.3336	0.8822	0.6818	0.7448	0.6255	0.7439	0.4359	0.2569	0.9067	0.9718	1.095	0.6301	0.8683	0.9552	0.5311	0.6888	0.5381	1.2085	0.2217	0.3644	0.5421	0.5443	1.1465	0.7757	0.6434	0.9537	0.3248	0.3829	0.5774	0.3826	0.7363	0.4413	0.5038	0.5813	0.8141	0.939	0.4747	0.7274	0.9254	0.6427	0.4845
TAF12	20.8333	24.5342	14.2865	26.1812	16.6987	24.6905	15.7312	17.6715	20.4746	21.0207	25.6361	16.5481	22.6324	25.1686	25.9505	14.8899	19.5846	25.3186	28.8496	26.5691	19.1683	35.5107	23.8237	16.7906	13.6778	23.7468	13.8462	16.4564	13.8928	18.434	22.2963	26.5758	18.4253	10.8552	13.2992	17.7827	17.411	16.224	18.5855	13.791	26.4531	17.7496	25.146	19.2259	16.3532	17.6187	21.8085	23.4861	23.9807
TAF1L	0.0185	0.0091	0	0	0.0176	0	0.0083	0.0128	0	0	0.0079	0	0	0.01	0.0065	0	0	0.0173	0	0.0067	0.0073	0	0.0111	0	0	0	0	0.0066	0.0109	0	0	0.0196	0.0067	0	0	0	0	0	0.0157	0.0049	0.0058	0	0.014	0.0126	0	0.0081	0	0	0
TAF2	25.4505	24.1067	10.5211	16.2622	12.0605	17.2809	12.822	13.7041	13.3496	15.6595	21.5587	14.4743	16.6799	23.0396	19.1722	11.1403	22.3168	19.395	19.257	15.7533	14.8517	17.4982	16.8102	8.7028	12.7105	15.9143	9.7512	12.7175	11.6502	15.3661	10.8879	14.9485	15.4532	8.8583	10.7939	14.0764	6.5481	13.5973	14.781	8.7902	17.8338	13.2084	12.9812	19.3747	12.4806	14.8892	18.3871	16.5518	12.4341
TAF3	10.2115	14.9954	6.5751	12.38	10.7334	11.1302	10.6853	10.1511	9.3872	11.324	16.6105	10.4387	14.5247	16.9754	9.9373	7.9757	14.8007	11.1241	10.678	11.4973	11.9905	12.0386	8.8421	8.4604	10.4817	15.8068	8.2756	11.6034	5.3169	13.6917	11.0333	13.128	13.0572	7.5232	8.9427	9.7017	7.9181	11.7483	10.1282	7.4203	10.5689	10.5104	8.4347	14.4295	9.76	11.7749	17.3526	14.79	10.1517
TAF4	9.9809	7.3377	4.3606	6.612	5.0336	6.2724	4.6142	4.543	3.4661	4.9752	6.1384	5.5214	5.6402	7.0754	5.3417	3.2605	6.2522	3.2408	4.4755	4.9201	5.4956	4.0684	4.4159	2.9603	3.8977	5.3547	3.1677	5.1852	3.2584	5.818	4.8245	4.4476	6.1719	3.295	4.4141	4.8335	4.1625	5.2747	5.1483	3.5916	4.4949	4.9442	3.6296	7.2756	4.7885	4.5937	7.2187	6.3543	3.268
TAF5	3.4082	5.9514	1.9615	2.6328	2.0489	3.5142	2.7169	3.2077	2.8279	2.5963	3.2318	3.0055	3.7891	4.1372	4.2753	2.0119	3.92	1.9221	2.4855	3.0177	3.1709	2.435	2.7612	1.3792	2.0976	4.1745	1.9045	2.3151	1.6448	3.3047	2.5632	2.5272	3.0766	1.6779	2.622	2.735	1.8254	2.9961	2.4653	2.5052	3.0719	1.9859	1.9472	4.4918	2.9356	2.9536	4.5344	3.0005	2.3643
TAF5L	9.304	12.1096	6.4579	11.6066	7.3952	11.7991	6.43	7.0655	7.1572	8.1162	10.9346	7.6763	11.93	12.9361	9.4541	5.3097	10.5676	8.5938	13.527	10.2587	8.3626	10.1476	9.8233	4.9053	6.2397	14.4022	5.2396	7.1349	6.8308	8.0156	6.4444	8.2813	8.5911	4.8039	5.5281	6.4653	5.3201	7.0641	9.1119	5.1155	10.7511	6.9466	7.6653	10.3171	6.7927	9.2104	10.5668	9.0239	7.1533
TAF6	13.2819	29.9068	11.1912	25.0215	15.9617	25.3262	14.9218	13.9314	10.8361	16.1163	19.5588	13.5601	26.3892	30.8944	14.0647	10.5401	29.9342	27.8427	26.1857	18.1265	18.109	28.5792	23.7042	20.5717	17.4395	21.6732	11.5171	16.9663	12.6681	15.3367	16.4723	21.6538	19.9104	10.8259	10.0859	12.9939	14.485	16.5257	17.5583	10.8756	18.7671	17.9824	26.8184	26.0275	16.0288	23.9078	28.1802	24.1744	20.8572
TAF6L	5.6342	11.9472	6.4042	7.6574	9.6734	8.3107	7.3111	7.025	6.4238	8.7458	7.7873	7.0752	7.8413	11.2908	7.5465	5.5008	9.2246	9.981	8.8137	9.6002	8.899	9.2566	9.5771	5.1813	5.3552	6.1705	4.5403	8.3807	7.3662	7.6468	7.3234	7.6286	7.6621	5.553	6.6581	6.2998	6.7495	9.7414	10.4466	5.7797	6.1344	8.9034	9.269	8.7154	6.6121	8.1906	9.6555	9.9445	7.6486
TAF7	216.6497	179.012	92.4392	199.6276	90.6241	126.2391	90.0362	92.3655	123.7344	113.0016	132.1784	102.1405	169.6982	172.7829	109.5265	76.6107	201.548	226.6142	196.4759	200.2113	98.0376	254.2233	198.6576	167.9248	105.7908	149.4234	69.5434	97.2024	86.2063	108.9494	146.618	162.525	147.675	57.2009	75.5649	107.3062	102.3642	94.9709	122.6943	87.0639	221.2188	98.8491	171.3383	167.316	86.1391	111.93	134.3666	157.4193	184.9935
TAF8	8.1515	12.205	8.2674	10.8255	8.118	11.5203	9.1245	9.9199	5.8594	10.1138	12.5846	10.2108	9.6182	16.022	9.6077	8.2955	14	8.3242	8.9429	8.1603	10.7682	9.161	7.3695	6.9222	8.552	11.3581	5.2657	8.9439	7.0491	9.958	7.8564	9.0358	9.675	5.7972	7.7177	9.3787	7.3861	9.0229	10.175	8.1288	7.1711	10.8003	7.7859	15.3388	7.2576	10.2652	15.3514	12.756	6.4814
TAF9	25.4581	26.358	17.1777	42.0753	21.1799	30.0043	18.0966	18.0688	21.2612	24.2768	27.417	19.605	27.0397	25.6217	22.8004	13.7291	28.0328	40.3735	37.4583	27.4818	19.545	38.2782	38.138	28.7259	19.8495	23.7974	15.8083	17.6257	19.2088	20.9764	28.7144	31.4366	26.1147	13.2978	12.9064	16.5876	18.4795	16.5141	24.2375	15.7438	37.7068	21.1706	27.0712	26.0455	25.4451	21.945	20.9743	27.0747	33.7649
TAF9B	78.0032	50.6369	28.4841	52.5094	31.3591	43.3163	38.8303	38.0623	42.1429	43.718	55.6325	42.1731	49.5608	55.4951	38.2231	30.0308	58.7134	55.6887	48.693	58.052	37.6182	44.5722	48.4369	36.7343	33.1631	53.1025	32.1791	39.4264	31.371	41.2813	44.4167	53.2912	46.3499	25.4363	28.1057	35.7875	29.6717	34.3028	50.9186	26.6093	52.8027	35.9985	39.3977	50.9687	37.5057	39.0835	43.0091	55.9708	45.6583
TBL1XR1	42.7947	42.0261	19.5929	56.453	21.5066	43.9191	21.7681	23.4395	27.7422	28.2488	38.3677	27.2674	38.868	46.2616	29.9069	18.5901	43.0239	29.9524	68.5479	38.2928	26.9433	39.9249	40.5819	25.2189	26.8692	35.114	18.6979	24.4931	18.0472	26.0465	20.5326	28.0594	35.603	18.5337	18.3344	20.7028	20.2761	24.8699	32.3135	23.6146	45.1062	28.1003	42.2391	40.9668	22.7203	31.6122	40.978	33.4206	37.2517
TCF4	15.3752	6.4187	2.5165	3.8315	3.1321	6.124	4.1011	5.4336	5.4732	4.2221	6.6932	5.0066	6.3778	15.2981	6.5929	3.743	9.0709	6.8642	10.8415	8.7386	5.4896	8.3471	5.065	3.326	5.345	12.346	4.1234	3.7894	2.9453	4.1938	5.7037	4.5769	4.8471	3.0154	3.6403	3.9098	2.4134	3.7433	4.5127	2.2174	6.1039	3.4934	4.6959	8.3585	3.3855	9.4761	7.4515	5.9748	5.0019
TDG	9.5073	9.5082	6.1475	11.664	5.4117	10.5693	5.1091	7.9334	7.8017	8.0384	11.6025	6.4532	9.3954	12.7245	9.4883	5.3219	9.4262	9.4599	13.8018	9.0511	6.5049	8.7558	10.8067	6.839	8.8967	9.7632	3.9973	5.2096	4.924	7.5961	6.7461	6.8316	7.7331	4.5535	4.3267	6.4888	4.0067	6.8265	7.7151	4.6947	12.2453	5.8617	7.6255	11.0677	7.5092	6.5924	9.3845	8.7267	8.6592
TDRD1	0.1095	4.6937	0.175	2.7023	0.5103	0.4882	1.064	0.2647	0.8051	0.7033	0.2237	1.3602	1.1272	3.8244	0.3601	1.4007	8.0845	2.6765	1.9831	1.8632	1.715	3.0453	2.4832	2.1842	2.376	0.2149	0.5307	1.3036	0.8327	0.6199	1.192	1.2304	2.8496	0.3442	0.3021	0.477	0.8727	0.8691	0.4076	0.8669	3.6667	0.9609	1.2074	5.9936	0.3504	1.6588	4.2986	3.3437	3.2721
TDRD12	0.0491	0.0404	0.0982	0.0415	0.039	0.0713	0.0368	0.1471	0.1072	0.1345	0.0488	0.0561	0.3759	0.044	0.0287	0.0573	0.087	0.1477	0	0.2788	0.0778	0.0447	0.1955	0.1383	0.4838	0.1388	0.005	0.0639	0.0145	0.1417	0.0217	0.1476	0.0355	0.0878	0.07	0.0476	0.0776	0.0488	0.1594	0.0305	0.0356	0.4117	0.0928	0.0278	1.0995	0.0574	0.187	0.0321	0.0622
TDRD3	6.9519	12.8315	6.2019	12.6343	9.1654	9.7039	8.3796	8.2413	7.691	10.186	11.8226	10.0813	10.7757	12.5549	9.5179	7.5582	11.3533	12.7615	11.4734	11.6873	8.4148	11.21	13.5753	8.9914	8.9483	10.6443	6.1421	9.5716	6.3967	8.9313	11.5113	11.1834	11.9818	5.9023	6.1817	8.3316	6.9196	8.8539	10.9984	8.2553	14.0407	9.6961	9.6345	13.922	8.4168	10.1143	10.5616	15.0979	10.926
TDRD5	0.6754	5.6296	0.7421	3.6356	2.5292	0.459	1.7091	1.8173	1.4243	1.6169	1.6649	2.2985	1.5358	3.1908	1.3883	1.4063	5.6767	4.516	1.2524	4.9212	2.0147	4.3081	4.7195	1.7079	2.7265	1.3933	1.33	2.6923	0.4313	2.1132	1.3699	5.2358	3.5907	0.6032	1.3497	2.1248	1.8876	1.2844	1.9049	2.6691	3.3045	1.7503	1.5516	1.8612	1.1008	2.5753	4.689	3.9003	1.8645
TDRD7	22.1846	20.9377	10.0152	16.8441	10.3592	17.7674	11.2889	12.113	13.7549	15.8533	17.9566	12.8661	16.9641	24.5087	14.1629	8.8329	16.6609	21.8768	21.518	22.9828	14.2115	18.3785	27.7061	11.8895	12.1597	18.4	8.9721	12.5946	9.9487	14.0505	10.5311	15.2597	15.2999	7.6834	7.9263	11.2243	9.2587	10.4791	12.3891	10.857	16.704	11.8997	19.4005	23.2966	8.5064	13.0763	21.6201	18.3535	18.8506
TDRD9	0.3672	5.6961	4.971	4.8515	3.2425	0.616	5.229	2.1736	3.2067	2.8526	3.3486	3.7248	3.9554	3.9459	2.2021	1.4573	5.7509	4.1302	3.0942	3.2436	2.5227	7.0611	2.4605	3.1224	4.142	1.7874	1.8051	4.3266	8.4847	4.6028	1.5319	3.3808	11.565	5.4487	3.3772	4.9351	1.7384	2.4877	3.3107	2.7145	5.0967	2.3595	4.2072	3.1238	3.0215	5.2915	2.8374	7.9596	5.2852
TDRKH	3.0968	10.9371	2.4385	13.0058	4.0416	6.4894	3.8235	3.661	3.6313	4.848	5.3394	5.1406	8.4808	10.3488	4.2547	2.7335	8.2467	7.8592	11.1821	8.2085	4.9888	10.5659	10.5428	6.9427	4.815	5.404	2.8282	5.198	3.8577	4.8612	4.5013	6.6856	8.1132	2.1398	2.7697	3.665	3.8617	3.9025	5.4316	4.1075	8.7984	4.805	9.6203	8.4789	4.9433	5.889	6.475	6.8586	7.6208
TERF1	9.2961	6.969	4.7347	7.0753	5.1367	7.1126	5.0573	5.5829	6.0193	6.1066	7.7944	5.0572	6.9988	8.6557	6.9945	4.5007	7.5046	6.5455	7.2961	6.9702	6.1739	7.0309	6.8601	4.962	4.7196	7.7174	3.5944	5.0427	4.7025	6.4626	5.7564	6.2695	6.0607	3.6074	4.2202	5.5367	3.7762	5.4935	6.182	3.8179	7.0322	5.2697	5.8726	7.5632	5.3682	5.6989	7.1759	7.3021	6.0946
TERF2	20.8689	25.1049	9.1013	24.1302	14.5334	21.2054	12.8117	12.2687	12.3253	14.9893	19.2333	13.3887	20.7777	25.2383	16.8255	11.0869	27.2797	23.6729	25.2235	21.073	14.1325	31.3061	21.9772	15.1156	14.167	21.0218	10.0944	15.9109	9.5444	14.7146	16.4991	17.456	19.3103	9.2099	10.362	12.0829	11.6634	13.4595	16.6459	12.3909	22.1614	14.438	23.9473	23.1212	12.7767	17.8011	22.6272	18.9883	20.8956
TET1	0.946	1.7052	0.3445	0.9316	0.6036	0.4232	0.5764	0.5665	0.3679	0.7051	0.581	1.101	0.4678	2.2199	0.3184	0.5924	1.8954	0.998	1.041	0.9148	0.7767	0.9422	1.2507	1.0048	1.1125	0.5929	0.3555	0.8486	0.24	0.5132	1.2771	0.5522	1.4413	0.4406	0.4091	0.5332	0.5244	0.7307	0.6687	0.544	0.7812	0.6938	0.9044	1.3686	1.6607	1.316	1.4896	1.7253	0.9628
TET2	7.8077	5.15	3.9501	5.2993	4.0832	5.8009	4.9819	4.3671	4.4949	4.5428	6.2446	6.1815	5.4854	8.1733	5.126	3.9453	8.1055	4.6064	7.1042	5.0997	5.151	4.7708	4.8766	2.5995	4.9517	5.9085	2.9738	4.8027	2.8728	5.0296	4.8449	4.8514	6.0585	3.4143	3.5093	5.0487	2.3431	4.9116	6.2189	3.5063	5.413	5.2056	3.9577	9.0044	4.031	6.1766	8.0693	7.6181	3.1391
TET3	7.3679	2.7222	2.1624	2.8851	2.1722	5.0389	2.3673	2.6982	2.1752	2.5172	3.7127	3.1608	3.2807	6.3911	3.2915	1.7202	4.0105	2.4445	2.7618	2.5436	3.5727	2.5612	2.1049	1.688	2.8695	3.8323	1.6879	2.8151	1.7418	3.6251	2.2664	1.8097	3.1531	2.2382	1.6547	2.91	1.9984	2.8432	3.7618	1.9537	3.077	2.6172	2.058	4.091	3.5064	4.7067	5.7805	3.8045	2.1233
TEX10	9.2695	14.2094	6.2487	10.9116	7.1431	11.2605	7.3778	8.5307	8.4943	9.1321	11.7748	9.4157	10.8484	14.5173	9.9288	7.7201	12.3876	11.4866	10.2983	10.6706	9.5073	10.3198	10.6908	6.9322	8.2331	11.3079	5.5731	7.8995	6.945	9.2884	9.3259	9.1548	10.8763	5.3263	6.6783	9.2105	6.9019	8.1754	10.6717	6.8279	11.331	9.1732	7.5096	13.6015	8.6278	9.5189	11.2026	12.9966	9.0657
TFDP1	27.1304	73.3142	29.9341	47.6808	41.5471	57.8026	37.9222	39.1324	40.0204	43.1373	59.8342	47.106	57.9574	72.7527	48.6808	29.5113	65.6187	67.9287	62.6776	68.4858	37.3901	66.8325	62.3725	39.1972	42.0661	57.4536	27.1763	43.877	33.8176	43.5843	52.0096	71.0147	48.7378	26.5541	30.913	38.9688	33.3558	41.8044	49.3954	33.7554	39.814	42.8374	58.4773	64.1225	45.6952	62.2567	54.2759	62.0222	53.234
TFF1	0.2339	12.9102	0.0935	6.4339	0.445	0.2544	0.1052	0.0808	0.1178	0.4174	0	0.1144	0.1451	3.2685	0	0.1169	10.1607	20.735	4.1159	0.6776	0.5552	20.6858	1.9547	6.42	2.7168	0.9391	0	0.9947	0	0.5519	13.3549	10.5402	3.5515	0.0836	0.1537	0	0	0	0	1.1187	1.0174	0.1993	15.6372	4.2052	189.1508	2.1511	5.3397	1.5571	3.5521
TFPT	16.1976	18.4773	9.6427	17.2987	12.624	21.9041	11.3582	11.9244	9.9333	12.6206	15.5654	5.9924	17.9023	23.044	14.5166	6.1228	14.9614	17.9265	16.571	17.0723	12.4826	18.9462	14.4865	15.9204	9.9787	19.997	7.6768	12.2021	9.275	11.7875	13.5552	22.8785	11.7095	6.8637	7.7451	7.5925	15.8577	12.5716	13.3121	5.6718	9.7462	13.3256	21.7331	12.498	13.3267	12.64	15.731	12.1017	15.3749
TLE1	26.624	17.3471	6.0361	20.2908	9.5057	21.5833	9.3277	10.5173	11.1693	12.4545	21.7308	11.6183	22.8652	19.3655	15.1213	7.1554	28.6866	18.3368	22.9311	25.1367	10.7728	36.033	14.3018	13.9695	12.3135	31.7677	7.3758	8.6966	8.2799	10.8805	15.7058	18.6498	17.1496	5.5687	8.5015	9.3995	14.9618	8.82	12.736	10.2316	28.328	8.5995	16.1065	18.1557	10.6176	28.0125	17.1411	16.0898	16.0098
TLE2	11.6487	28.6432	9.3196	34.4049	15.5496	34.8958	12.7766	18.2075	12.1305	17.4494	25.7804	12.2894	41.1591	37.08	17.7866	8.4543	37.9715	21.1752	38.4913	28.2068	23.3218	30.2606	24.9613	23.6091	15.5061	35.1696	10.696	14.908	11.2243	19.4421	23.3564	30.5782	24.4109	13.92	7.6623	10.7523	17.1145	16.2361	19.09	16.5344	17.9724	15.3357	32.1021	22.7446	15.0402	39.2373	35.498	17.5367	21.6682
TLE4	3.8732	7.7376	6.0835	8.898	6.7723	11.6269	7.2038	8.4041	8.0287	8.3584	13.7143	8.9042	10.9418	16.2047	9.5128	5.3744	12.7753	7.9749	12.6802	8.8364	8.4855	8.8716	8.4073	5.8539	6.5026	12.2968	5.5709	6.6254	5.7559	8.6116	5.5931	8.3909	8.7405	5.5645	5.4866	6.3349	4.5485	7.5815	8.1066	4.7733	9.1626	7.7617	6.9072	8.9974	6.4803	9.5723	8.993	8.8123	6.3554
TLK1	29.2004	31.2416	15.0849	29.8002	22.9118	28.3072	19.3962	20.5862	19.3028	21.9459	29.1581	26.3118	29.9557	37.3269	23.2884	18.0532	36.8175	21.2678	24.0772	26.027	22.818	27.1009	28.5473	14.3573	21.9394	23.6521	15.1155	26.2566	15.3525	22.311	24.2516	25.3314	29.0408	13.1676	19.8441	20.678	15.5817	22.5614	27.0258	18.1584	26.2129	25.0816	20.6539	40.0991	20.3448	24.9336	33.967	34.3353	22.6318
TLK2	8.5376	13.0472	5.9302	11.8161	7.9136	11.334	7.5457	7.7791	7.8185	8.2262	11.3706	9.4945	10.7847	12.8104	10.1927	6.8327	14.4203	8.9049	9.9436	9.0022	8.5771	13.0262	9.4342	6.8693	7.7051	11.6057	5.73	8.34	6.0628	9.1765	8.3932	8.9324	10.725	4.9641	6.4593	8.8492	5.628	8.3473	10.2076	6.7103	13.677	8.421	8.0256	13.2483	7.7883	8.552	13.2736	11.8019	8.1767
TNP1	0	0.1393	0	0	0.1345	0	0	0	0	0	0	0	0	0	0	0	0	0	0	0	0	0.1102	0	0	0	0.1261	0	0	0	0	0	0	0	0	0	0	0	0	0	0	0	0	0	0	0	0	0.1614	0	0
TNP2	0	0	0	0	0	0	0	0	0	0	0	0	0	0	0	0	0	0	0	0	0	0	0	0	0	0	0	0	0	0	0	0	0	0	0	0	0	0	0	0	0	0	0	0	0	0	0	0	0
TONSL	3.6035	2.5456	1.0095	1.6117	1.6173	2.5273	1.2532	1.1745	0.8482	1.2773	1.5509	1.1881	1.5166	3.5942	1.2182	0.5503	2.5322	2.5385	2.3046	2.2516	1.7231	3.0407	1.9573	2.2906	1.6121	1.2786	0.8831	1.7732	1.1457	1.2671	2.0282	1.6053	1.9259	0.9141	0.6703	0.9641	1.6805	1.4462	1.9184	1.3897	1.2829	1.7386	3.2965	2.4388	4.6216	3.184	2.5783	2.6885	1.7437
TOP2A	8.2434	0.872	0.3463	1.235	0.3091	7.8155	0.528	1.5839	2.0325	1.1922	2.2134	0.9715	1.243	3.9687	1.8448	0.6948	0.5926	0.9322	0.841	1.0395	1.7213	0.8159	1.4495	0.4288	1.1084	2.07	0.8917	0.883	0.9634	0.9442	0.8231	1.5027	0.6723	0.3677	0.2432	0.6031	0.5771	0.4479	1.5966	1.5064	1.3743	0.8539	0.8592	0.9676	32.7162	6.0566	0.8037	1.6756	2.4863
TOP2B	45.7717	127.3497	38.9729	113.2658	74.62	108.3196	69.9938	76.1159	77.2067	74.0352	114.3634	91.9924	118.8667	151.0939	87.4621	60.7526	129.5258	109.8553	93.7247	112.4965	77.8304	107.4795	108.842	55.8784	84.55	101.0027	52.246	83.5776	52.8654	85.0839	73.7983	82.3687	106.5771	42.9392	60.0128	73.8102	56.2547	76.7245	96.3308	66.2615	100.143	84.7754	94.4979	130.647	69.4113	90.1637	114.057	109.3106	80.9618
TOPBP1	15.8132	10.5201	4.5568	6.4943	6.1693	11.7114	6.7257	7.1944	6.7586	8.8509	10.7229	8.7389	9.3006	16.4466	8.7049	5.6443	11.636	8.1084	9.0513	8.6446	9.2266	8.6161	8.6838	3.9159	6.3815	10.4117	4.7097	8.0989	5.4425	8.3942	5.9564	7.2925	8.3298	4.3767	5.6327	7.6231	5.2363	6.5453	8.7869	5.4472	7.1686	7.5716	7.6897	12.6947	10.9546	9.541	12.2459	10.6255	5.6408
TOX	5.8172	12.2998	4.4679	38.3097	10.4069	9.5963	10.8616	6.7092	6.8971	4.6859	9.8912	8.9217	27.6865	8.6796	9.445	11.7405	40.7186	18.6441	6.9116	12.6367	8.6783	20.8883	21.2686	6.9595	7.4019	13.6406	7.3656	9.6856	7.2247	11.4574	15.4704	19.144	31.3662	7.1721	10.0463	15.1297	12.133	11.6837	10.0946	13.0235	32.9306	11.0189	6.6436	29.4306	9.1628	13.9224	13.7125	17.9103	10.5046
TOX2	12.6308	2.0161	2.4167	1.5579	2.927	3.9659	3.4893	2.3222	2.822	2.6537	3.6797	2.645	4.7439	1.128	4.2075	1.7957	2.9017	2.5449	1.2335	1.2624	2.519	1.6631	0.7963	1.3144	1.0861	5.475	2.8887	2.0927	1.5836	2.7417	2.6766	3.753	2.4435	2.3005	2.9921	2.3075	2.9199	1.5886	3.1459	1.3422	1.68	2.2583	0.5643	2.1238	4.9342	4.5023	2.0708	2.8835	0.9086
TOX3	0.0767	20.5304	12.1201	22.244	14.0926	17.1145	13.2555	15.8722	13.3538	14.7903	24.7548	16.7111	15.3665	15.9981	14.6137	11.1645	20.7081	14.1188	17.8485	10.9086	13.1505	21.5012	11.8337	12.9238	11.5746	10.7328	8.2294	17.0706	5.9424	19.2694	12.4811	28.2826	13.8228	8.6201	13.8669	18.0387	6.6633	16.6892	14.6858	9.983	20.7946	13.9313	16.5202	16.3163	16.3013	12.4912	21.1991	12.3634	12.6025
TOX4	30.3212	40.365	22.725	37.9683	26.097	35.1705	26.9233	25.6168	24.2817	29.0669	38.2794	25.0701	35.2315	42.3205	28.9061	20.9838	45.2916	45.8659	42.4586	35.8662	26.9771	44.0694	34.8843	24.2165	24.5534	35.1062	19.0647	28.5271	21.3337	27.8049	23.783	28.6334	33.9296	16.5949	22.7632	28.2743	19.4177	27.8704	31.3885	17.9046	35.8762	28.198	32.4571	41.4918	23.7516	32.068	35.3539	38.7909	31.608
TP53	25.2974	21.7318	7.3487	41.952	12.1694	44.1589	12.2334	14.4259	13.628	16.427	24.0363	13.5376	30.9485	26.8822	21.0146	8.279	31.276	15.8228	33.6938	15.1096	17.2603	26.6985	16.9434	19.7767	15.3675	31.9008	12.5077	14.4782	8.8342	15.5625	19.2845	17.5633	18.3538	8.6129	7.9072	10.9139	16.7777	13.7623	19.1478	10.6507	36.2844	14.3916	18.3253	20.4261	14.4308	18.868	16.894	24.5403	22.3645
TP53BP1	10.1831	18.8634	4.8838	14.5054	9.4147	14.8259	10.4709	10.176	6.6581	9.9047	14.3723	11.1535	15.1218	25.3719	8.6895	7.4777	18.5179	17.8259	18.718	15.1101	11.8408	22.8491	15.969	7.2932	12.3964	12.2964	6.366	12.0282	6.0501	11.8048	8.4394	11.0725	14.678	5.3138	6.8797	10.8273	6.1805	10.3765	10.8261	8.4976	12.3281	10.7125	14.3737	22.1897	9.5415	16.2542	20.9902	17.8017	12.0019
TRDMT1	1.8584	2.536	0.9821	2.4635	1.4061	1.7496	1.2633	1.3864	1.4441	1.7251	1.9116	1.4061	1.6213	2.9138	1.6365	1.2841	3.483	2.416	3.1296	3.1417	1.4583	3.2031	3.2495	1.5487	1.3617	2.103	1.0899	1.8923	1.2778	1.3939	1.4767	2.3491	2.6088	1.1148	0.9322	1.442	1.3195	1.5668	1.5251	1.4979	2.3624	1.504	2.1293	2.8545	1.2614	1.8427	2.9029	2.7149	2.3955
TRIM16	2.153	3.7507	1.5982	4.6673	1.4363	5.4816	1.3588	2.2482	2.893	2.2941	4.4645	1.9163	3.3158	5.3625	2.5847	1.4583	3.0629	3.5161	3.0519	4.3963	2.0583	3.8713	4.1167	4.6526	2.2277	3.4863	1.6322	1.8078	1.7444	2.2305	2.0862	2.5961	2.7588	1.2685	1.4548	1.7977	1.9163	1.7515	2.4606	2.3801	3.005	1.8691	4.0538	3.2946	2.5581	2.9845	4.8444	3.204	3.9437
TRIM24	11.2984	16.6461	5.3944	13.4031	8.4916	11.2167	8.3563	8.4488	9.4539	9.221	10.676	11.4147	13.3917	17.0501	9.0446	8.0701	16.8469	12.6578	17.7123	14.2209	9.1333	17.3534	14.557	9.3716	9.7928	12.2812	5.6947	10.8437	6.2739	9.1663	10.6733	8.4486	12.4664	5.5744	6.1751	8.7446	8.3198	9.3747	11.8474	9.3073	17.0338	9.5628	14.2021	17.552	10.3687	12.0183	14.9985	15.6251	12.8794
TRIM27	16.9227	19.4605	11.0925	24.0831	12.4341	23.795	10.7516	12.141	13.5164	15.0565	18.2882	13.0139	21.0874	21.386	18.4025	9.4001	18.8235	16.6716	22.2277	20.771	16.1403	17.2039	21.365	11.4182	11.225	19.3201	9.7861	11.8443	12.5721	14.7743	12.6173	14.4329	16.1622	9.011	9.7309	12.4322	13.4162	13.0079	17.0319	11.5305	20.1949	13.0854	19.406	16.783	13.1411	15.053	17.5691	16.6596	14.4847
TRIM28	150.0504	161.1683	64.956	156.4868	102.5647	181.0205	88.4565	85.9671	71.9903	93.1098	122.5027	89.1321	152.5384	168.2841	109.3811	60.282	143.0812	147.6699	133.7672	129.9919	94.0203	165.5001	125.5973	121.6968	89.5593	138.0022	63.5435	99.3728	66.4581	101.4025	103.6322	122.5288	118.9757	56.6229	67.1477	80.0429	103.3962	106.764	121.0542	73.4065	97.509	108.1296	154.7662	124.4799	106.8967	129.6808	136.2986	135.0329	116.8775
TRIM33	16.7126	27.5768	12.79	20.96	17.7923	23.9281	18.3042	18.7649	17.5026	18.121	26.5799	19.7704	22.5271	27.2798	22.202	15.595	30.9883	17.1112	21.8667	18.914	19.8045	20.0877	19.3084	9.9867	17.918	21.3605	16.1892	19.2918	13.7274	20.4728	12.6595	15.5827	21.1918	12.518	16.9171	18.6254	12.1239	19.026	22.8154	12.5574	22.3526	19.9007	14.8221	27.3182	17.6166	19.9407	27.4777	22.6208	14.8676
TRRAP	23.6921	17.3301	6.0467	11.0906	10.2906	17.6952	11.0809	10.5301	7.8462	9.2486	14.8002	13.1768	15.6039	24.8334	9.525	9.6678	20.6111	12.8595	11.2248	11.6972	14.2829	13.3278	11.7183	6.8066	14.2209	12.9039	7.5388	14.4678	6.8474	13.5222	7.1307	7.9057	15.4858	5.5852	8.0593	9.6789	7.6696	13.6093	15.4769	9.8064	8.5557	12.9282	11.1712	23.6326	10.3106	18.5622	22.773	15.2121	7.4557
TSPY1	0	0	0	0	0	0	0	0	0	0	0	0	0	0	0	0	0	0	0	0	0	0.0765	0	0	0	0	0	0	0	0	0	0	0	0	0	0	0	0	0	0	0	0	0	0	0	0	0	0	0
TSPYL1	38.447	83.5182	53.6083	108.8731	73.3592	73.5176	76.5961	56.0996	61.2034	72.6096	75.6074	67.4533	79.6094	85.1633	62.3209	59.118	91.1127	77.813	103.9296	85.069	72.2465	86.8079	89.8514	61.3976	65.615	63.3069	57.5232	70.4028	55.7513	73.1584	50.8284	63.4796	85.7893	46.4043	57.2214	62.2048	47.9756	76.4518	90.2555	53.4423	93.1469	77.5209	83.5991	85.2284	59.5539	66.5555	81.5108	93.265	85.9922
TSPYL2	34.6372	13.628	7.7793	13.0391	9.8671	7.3865	8.6335	8.6919	7.0815	10.609	13.5636	7.7704	18.2198	17.5249	8.3746	5.9168	20.5881	21.5871	26.5539	17.5853	10.5991	29.5574	7.122	13.3565	8.8065	29.7362	4.2706	5.7614	10.7443	10.179	15.9352	13.6864	13.7054	11.7415	5.6854	7.0704	5.8096	7.2473	7.0953	3.436	16.165	6.2132	13.1945	12.1654	8.0754	21.3283	12.8357	10.7467	12.9399
TSPYL4	16.235	80.6139	26.875	71.1169	48.331	43.5587	42.4994	37.0319	34.1199	43.5321	54.2173	47.2162	51.9199	67.1593	32.2491	33.6681	81.886	101.4575	83.1402	66.9375	35.771	117.7886	65.5108	45.1286	47.1059	38.516	26.8048	49.0749	27.9447	45.4724	50.0306	47.4336	59.4615	23.3178	31.9625	39.9114	31.9058	44.201	49.9246	28.6449	76.0581	39.3137	64.935	63.2445	35.9323	47.8851	52.0859	63.1127	57.7234
TSPYL5	8.9157	68.4611	10.1483	71.2224	27.225	26.1691	26.4555	22.9485	21.1442	22.0219	31.3824	30.016	38.5746	75.8463	20.6744	19.168	85.4378	79.7554	71.7774	74.3274	19.6717	87.1652	66.7056	49.8689	41.2428	31.5935	18.0666	38.1202	11.5813	25.6983	37.5044	30.7314	56.8551	14.767	13.5117	23.8712	27.4765	25.4971	27.2357	27.9412	56.5997	23.6602	57.7657	91.3196	19.5498	49.3082	66.9798	55.4336	69.9749
TSPYL6	0	0.0186	0	0	0.0179	0	0	0	0.0095	0.0135	0.0161	0	0	0.0203	0.0132	0	0.0182	0.0235	0.0585	0	0.0298	0.0294	0.0113	0.0398	0.0125	0.0673	0	0	0.0222	0	0	0	0.0273	0.0269	0	0.0183	0.0149	0	0.016	0	0	0.0161	0.0142	0.0128	0	0.0165	0.0215	0.0148	0.013
TSSK6	1.0539	1.5207	2.4363	3.8682	2.5774	1.76	1.7949	1.6638	0.3601	2.5521	1.6981	2.3931	2.1474	4.0856	1.3695	0.6019	4.6863	1.7792	1.7919	1.0084	2.8881	5.0728	0.8761	2.622	1.9482	0.9401	1.5736	1.6004	0.9763	1.9237	3.4645	3.1522	2.204	1.237	1.3354	2.0768	2.1682	2.0167	2.1019	2.0399	1.2394	1.8279	2.0468	3.3701	1.5392	1.9777	2.9639	4.0672	1.4028
TTF2	2.7364	4.8684	2.2093	4.1659	3.4269	5.4278	2.8138	3.7095	2.7818	3.2996	4.7984	3.9235	5.1085	6.1862	3.3578	2.4631	6.2391	4.0172	4.6731	3.8399	3.666	3.531	4.6864	2.8284	3.128	3.558	1.8296	3.3364	2.3379	3.6574	3.4899	2.8589	3.8172	1.9024	2.2817	3.3947	2.0297	3.2042	3.4993	2.8718	4.245	2.8286	3.7356	6.3024	5.3488	3.85	8.1274	4.6093	3.1593
TTK	1.1563	0.3344	0.0904	0.5003	0.1673	1.4214	0.2035	0.2344	0.5063	0.287	0.5135	0.2582	0.3118	0.7699	0.3606	0.1633	0.3639	0.2267	0.6373	0.5369	0.4474	0.5581	0.5701	0.2653	0.2585	0.5942	0.2132	0.3117	0.2371	0.2075	0.1891	0.4264	0.4179	0.1796	0.1651	0.1825	0.2479	0.1621	0.2659	0.207	0.406	0.2249	0.4651	0.4604	4.0223	0.8145	0.6455	0.5511	0.7373
TXN2	183.6028	253.3501	193.9869	256.2934	190.638	192.9461	176.8366	146.514	164.3711	190.6119	185.4396	171.7436	174.9004	193.6834	163.007	131.7313	201.9826	251.9767	190.9158	260.4659	153.6528	238.9268	299.1903	207.5925	151.6258	157.1254	120.605	179.2244	160.0296	174.7013	194.2625	223.849	178.493	115.1997	131.6039	156.0497	215.7505	188.92	227.9722	159.5077	208.4855	192.4721	215.4869	204.7169	159.0648	168.2669	170.8036	249.1591	238.3358
TYW5	2.5793	2.9441	1.886	2.8037	1.8137	2.2417	1.8995	2.084	1.9559	2.4237	2.8355	2.3037	2.4703	3.3017	2.188	1.7318	3.34	2.617	4.107	2.5383	2.2451	2.8434	2.7755	1.3717	1.814	2.3719	1.1313	1.909	2.0048	2.4235	2.2828	2.3859	2.4873	1.7894	1.7404	2.0484	1.3909	1.7934	2.1907	2.143	2.7254	1.909	2.2903	3.7051	1.7529	2.2674	3.2618	2.9904	2.4433
UBE2A	45.7904	42.7059	25.4892	47.9464	24.3972	46.0931	22.4741	24.8015	28.1247	31.6008	42.2983	24.9733	44.8124	43.486	34.8793	17.2209	39.6614	44.8764	45.113	43.9934	25.1798	52.8938	46.2462	35.44	22.5751	40.0785	17.391	23.8497	23.2735	29.0529	32.4762	46.4571	34.9642	17.4903	17.1226	24.2218	25.9899	21.0225	30.9534	24.283	43.8237	24.4076	48.0657	41.3756	24.4163	28.7558	36.5412	40.8227	47.5983
UBE2B	132.6776	59.0232	47.685	66.1982	42.7753	73.847	44.4873	52.3982	58.9121	60.0243	74.4948	47.8586	74.15	56.0755	66.4444	36.2595	47.4549	70.3043	53.0247	60.1758	44.1518	63.1019	55.6356	45.7177	40.0646	71.4318	37.8336	40.5217	37.8012	55.0664	57.0301	79.6038	51.0004	32.1462	37.5438	47.6475	37.0206	44.3147	54.8793	36.0426	72.5887	43.3846	48.4166	51.7105	42.4948	40.9066	51.8136	55.0099	60.8458
UBE2D1	18.0754	16.9974	9.3298	21.5796	9.6098	22.7674	9.7459	12.8725	16.5397	12.9834	22.5793	11.8894	22.0085	18.7326	20.6556	8.611	15.9134	13.6804	22.0782	18.3096	11.3027	16.5166	20.6968	12.742	10.6449	19.6501	9.4788	9.6216	9.164	14.0438	13.0996	18.1801	14.645	7.1126	9.0615	10.5813	9.6958	11.3055	14.426	9.9995	23.8882	12.0607	14.8884	15.5473	11.1584	13.1208	13.5886	14.5161	16.6065
UBE2D3	82.1656	101.5619	70.6216	116.9127	70.4929	88.5163	66.2974	69.674	80.8168	84.1043	95.1265	71.1	101.6036	99.7515	87.3513	57.4483	99.3167	107.154	120.673	111.189	74.3108	111.9031	104.3872	70.4672	65.5017	80.3089	53.0675	69.1052	65.6335	78.9933	68.5116	94.4236	86.4344	46.495	62.2987	67.4385	55.5132	71.7523	86.8515	56.6539	113.111	72.9375	88.5768	95.3721	66.2436	68.9831	87.0546	97.9333	96.4968
UBE2E1	11.9882	27.9664	13.703	20.6264	13.4462	17.0393	12.5349	13.9463	13.7114	16.6091	19.9698	14.6872	19.8607	26.5625	15.1282	9.7982	23.6889	26.2741	23.2293	27.6364	14.0411	25.6197	28.5469	15.9935	14.2556	17.9668	9.775	14.3461	10.5855	12.4018	19.5763	23.1566	18.9617	8.0119	9.5713	12.5867	10.6134	12.6798	16.5318	9.8882	22.6436	13.6867	18.7972	24.0216	12.5839	18.4058	22.2396	22.0872	21.6636
UBE2H	74.2923	104.6317	44.2586	137.9974	63.6651	125.0032	69.7448	75.768	72.5703	71.0895	131.0267	73.0663	115.1555	125.4655	80.8733	60.8988	111.8067	98.9946	116.0563	92.8771	78.5186	138.5229	95.4946	69.0511	71.0097	124.4832	48.6798	64.8565	53.8165	78.5489	53.1634	72.9041	95.9238	47.2702	57.488	64.5764	57.1804	65.1313	75.3196	50.5571	134.1562	69.9121	107.0373	98.0707	56.3841	83.2249	100.3224	76.8788	80.5043
UBE2N	43.6315	54.7598	32.9735	65.3729	35.6861	51.8829	32.7256	35.5557	42.0612	39.2742	51.4722	36.1354	60.1339	49.9867	43.6447	26.2855	49.5653	60.7028	56.7387	61.158	31.6165	60.0152	69.5643	44.2868	31.1601	49.3548	26.6643	31.8376	29.9776	36.9071	44.7669	53.7239	43.4695	22.9267	26.2909	32.055	34.8411	34.2284	41.1528	32.2731	59.6861	32.0098	50.8249	51.7165	36.6309	36.2111	42.6898	52.9119	59.4312
UBE2T	2.4037	3.9479	1.8373	2.9499	1.4909	6.478	1.9433	2.3098	3.2806	3.1826	3.3212	2.0786	2.8517	5.4287	3.8758	0.9749	1.4122	4.5069	4.759	4.8937	2.5628	2.7682	4.8027	2.3532	1.8032	1.6781	1.9208	2.3206	2.1769	2.5201	2.6207	4.3578	1.3599	1.6178	1.6708	1.5849	1.8968	1.5554	2.7707	3.2392	1.9912	1.9886	4.2624	2.6702	12.1399	3.0812	3.2998	3.4098	5.049
UBN1	25.9217	28.0262	12.5354	20.5444	14.8173	21.065	15.6268	14.1885	11.725	14.7959	18.4672	15.6849	20.0048	33.0772	14.9559	14.0111	27.9278	23.2427	24.7056	18.0911	18.8574	28.1989	17.5131	11.8629	15.6014	18.1464	10.089	20.1259	12.3236	19.8137	12.461	12.1635	21.4556	9.877	14.0162	16.7279	11.7918	17.9573	19.6767	12.3602	19.2301	17.4739	17.9035	31.5854	14.8148	20.5239	28.8107	22.5002	13.6787
UBR2	26.421	35.9869	14.293	29.6449	19.3855	27.3634	22.459	22.3824	21.5747	23.4627	27.3532	27.753	28.5388	40.6198	25.7846	19.5094	45.0233	22.0523	28.0684	28.7021	26.5792	22.4475	29.7756	14.4909	23.9666	25.3277	16.2243	25.6263	17.9954	26.3691	20.1237	19.5183	32.2132	13.0474	20.7076	22.8318	15.8744	25.2434	26.2945	20.4269	25.521	23.7589	22.4335	44.9487	16.8981	28.2315	37.2651	32.0074	19.7832
UBR5	25.5756	32.8381	10.5885	20.9195	15.6728	23.9367	15.3886	16.3366	15.5602	16.7025	22.2621	20.187	23.052	44.9268	17.9253	15.1515	38.9972	24.196	25.2247	24.2266	21.6194	22.9425	21.8022	9.2117	21.9324	20.9245	10.5125	20.181	12.9168	19.0631	11.7163	13.603	24.4955	8.3327	14.6571	17.5288	8.5954	18.0297	21.9831	12.9928	20.672	17.7937	17.4187	39.6444	15.2754	26.8345	36.5767	26.2274	14.2377
UBR7	59.5512	60.1712	18.5185	55.5744	29.0123	32.656	26.1187	26.4157	30.0969	27.3442	36.5905	33.705	41.375	57.3727	30.6642	20.8169	47.5989	46.8021	50.1564	52.6815	26.8296	38.3948	63.9754	34.9499	27.7528	37.8781	20.3908	33.2636	22.1213	27.9974	31.6728	36.0771	36.5886	19.4625	20.096	25.5758	28.2129	26.297	33.5259	31.0576	36.9576	29.5532	47.814	61.7976	26.0399	36.1932	48.3463	45.1018	46.7478
UBTF	61.1466	80.0852	26.1672	91.0333	55.8135	69.8233	45.3825	44.9319	40.3251	51.2245	59.2781	41.4487	72.9	87.1716	44.0646	33.2534	85.236	46.9336	67.0802	65.6225	54.7039	94.1632	63.821	50.4668	48.3751	72.4077	35.632	58.9035	31.8742	55.7807	58.0729	50.9851	60.8857	31.3559	33.377	42.245	47.8607	53.7783	55.0504	28.7331	78.1165	52.6778	61.2057	79.8872	43.6622	58.6279	72.4218	67.3984	50.9873
UCHL5	11.6293	23.4138	12.0132	21.2226	15.3411	15.4649	14.2257	13.8322	15.5417	14.8057	18.5256	16.0232	17.7885	24.1791	15.5493	12.6674	25.1334	21.3664	22.4165	25.5753	13.7989	24.4197	25.9985	16.4601	13.9722	14.6823	10.1765	16.3231	13.6398	15.0003	18.1916	20.1136	20.1617	9.0244	12.1078	15.9906	9.9538	14.8048	19.6717	12.7023	23.8869	17.6076	17.5078	26.9405	15.4843	14.9203	20.1245	23.8272	23.2432
UHRF1	1.6219	0.2425	0.1073	0.4291	0.0532	2.8828	0.0704	0.2009	0.2084	0.1756	0.5522	0.0875	0.7353	0.7694	0.5009	0.0447	0.1727	0.1252	0.2199	0.1053	0.4336	0.1394	0.3471	0.2007	0.1633	0.479	0.1288	0.103	0.2308	0.1231	0.1683	0.1304	0.1941	0.1359	0.0441	0.0325	0.2471	0.0555	0.3029	0.1308	0.2571	0.2478	0.3041	0.1897	6.5431	1.3322	0.1149	0.2365	0.4709
UHRF2	7.8849	10.5946	4.4927	10.7708	5.0324	9.1676	6.0138	8.0145	6.393	8.8701	9.1021	7.0657	8.4196	10.8809	9.0697	4.9057	10.0854	5.6621	8.8868	7.4027	8.6194	7.9915	6.6449	4.4459	5.9293	10.0668	4.4681	5.6617	4.7098	8.0294	6.501	9.1831	8.3929	4.9286	5.7217	7.4247	5.0453	6.6261	6.102	7.596	7.1373	6.1345	5.9903	8.6975	6.6898	6.783	9.5349	8.1685	4.689
UIMC1	15.5858	19.1659	7.0425	11.3062	7.7387	14.3625	7.6361	9.7223	9.3445	10.9602	13.534	10.5098	14.5843	20.5387	12.8995	7.2997	15.6254	14.62	12.3817	17.7635	10.0466	15.1329	14.1508	9.99	9.9741	15.4003	6.0566	8.7949	7.672	9.227	12.0419	14.4365	12.7596	6.512	6.5833	9.98	7.6592	8.2173	10.899	7.8258	12.7885	8.8765	11.115	17.123	7.6736	12.6338	17.2635	16.354	8.8486
UNK	10.7309	16.9318	6.5745	16.1191	9.6623	11.1385	8.2998	7.9855	6.3352	10.1797	11.5925	10.1103	13.4512	18.2312	8.8753	6.0943	20.4535	14.667	16.6853	13.8407	10.0171	18.298	11.5749	9.4732	9.9611	13.2886	5.5073	11.0056	6.5097	9.3854	13.1658	13.0498	15.0194	7.3771	6.0197	7.3205	9.0907	9.3074	12.0766	7.1313	12.0238	10.3728	12.0042	17.5312	8.7085	13.1725	17.9015	15.5607	11.0409
USP11	80.1726	128.0791	35.4777	122.1974	86.0925	81.0523	65.0275	55.6458	42.2123	61.2855	85.3456	72.8057	123.1089	117.8217	55.8621	46.8109	134.5496	145.5213	96.7362	107.712	62.6512	131.7304	99.324	98.9677	76.5524	94.0172	50.6092	77.6189	40.9674	62.5518	89.1185	102.0856	105.3942	43.5057	46.9719	51.5514	67.5079	69.7598	76.8879	54.156	72.5495	71.0591	105.7338	119.5086	64.9435	101.0525	108.8278	108.4775	93.4202
USP12	38.6228	44.0813	24.5554	36.7226	36.6679	35.4303	36.1017	35.3646	36.7051	33.9012	50.9581	37.5026	46.853	43.0861	40.5463	31.4899	38.3672	35.5705	40.9181	45.3933	37.6454	27.9248	39.2128	20.2277	32.2172	44.2357	24.7218	37.7342	28.6736	40.6791	26.427	34.3836	40.5343	24.9149	33.5146	35.9434	20.4517	32.0357	41.3738	25.586	42.9259	36.0811	22.3046	49.1863	31.1726	31.8545	45.3794	45.8768	29.2979
USP15	6.6596	5.7565	4.6467	5.459	3.5826	6.3009	4.1439	4.4071	5.7761	5.8255	5.6233	4.7167	6.0763	6.2334	6.0805	4.2387	5.2776	4.5716	6.1958	5.3201	5.6736	4.1006	5.3878	2.5557	3.725	6.6387	3.0276	4.3833	4.5968	5.0337	3.9241	5.0208	4.7136	3.0364	3.9119	4.5414	3.1245	4.8962	5.7675	3.5369	5.5406	4.535	3.7516	5.7837	4.2129	4.882	5.6485	6.1591	4.1911
USP16	19.2946	24.8503	12.6641	32.3173	19.8594	24.8289	16.1051	18.7013	20.1051	21.6411	29.1825	21.2753	25.3224	26.8624	21.7898	15.4045	31.0796	28.6726	25.8887	24.115	21.2433	29.8424	26.4748	15.5857	18.9474	25.8583	13.1479	17.7344	14.8718	20.377	21.0574	21.8687	24.4918	12.8244	14.2305	18.5595	14.0608	16.4365	24.6459	15.3321	35.1712	19.5559	18.3056	29.4728	16.9998	19.5519	25.2263	27.8262	22.0078
USP17L2	0	0.0297	0	0	0	0	0	0	0	0	0	0	0	0	0	0	0	0.0187	0.0935	0	0.0238	0.0235	0	0.0318	0.02	0	0	0	0.0355	0	0	0	0	0.0215	0	0	0	0	0.0255	0	0.0187	0	0.0228	0.0818	0	0.0264	0	0	0
USP21	12.4916	22.8568	11.2894	21.2793	12.3165	17.7242	13.2201	12.7883	9.1858	14.0444	15.9951	15.6435	18.0154	28.7559	14.5609	10.177	18.9775	12.458	17.2634	22.5523	14.6589	15.0203	19.7831	12.0711	13.6364	15.9988	8.5135	15.1908	9.8246	14.3908	14.9259	16.8246	15.828	10.6504	11.0599	13.5274	14.7554	15.2615	14.1396	15.1348	12.406	13.8732	16.6058	22.2147	12.5456	17.0447	24.1146	21.0112	12.0084
USP22	91.6202	95.5083	56.079	93.2034	74.8192	114.9899	68.3371	61.6955	58.772	63.191	78.523	78.396	78.9941	123.8729	74.9182	57.2878	110.4675	81.6999	107.0791	92.6425	83.9557	91.9447	77.1621	53.8859	75.6136	74.1701	46.415	78.1546	61.9004	77.7776	44.9447	52.6101	85.4607	40.8916	60.189	63.0403	45.9485	80.635	95.2163	49.8449	85.8294	75.8159	62.9897	124.4249	61.1866	87.1863	107.5063	96.909	63.2556
USP3	7.6571	8.634	5.3724	10.5201	6.7395	11.2447	5.6555	6.722	6.2787	7.8668	9.4265	7.5115	9.6257	10.5234	7.9668	5.3117	10.4952	6.9018	9.7425	6.8488	7.6285	8.8987	8.8477	4.6003	6.2076	8.0009	4.5001	7.2647	5.2043	7.7402	4.8088	7.4022	8.6166	4.8509	5.3083	6.6011	5.2466	7.8474	8.3915	5.0649	10.4309	6.9784	7.3899	10.3223	6.0821	7.017	9.669	8.8455	6.9114
USP36	12.314	19.0372	9.1927	14.6895	21.7926	18.06	12.6156	12.017	8.307	18.5648	18.4174	12.563	19.2611	17.7144	13.3651	9.2986	20.2693	35.9774	15.2462	11.412	12.4916	32.139	9.6029	10.2871	12.894	20.9077	8.1368	11.7559	8.7213	13.6369	21.6039	20.3078	14.3665	11.0236	9.3472	12.4446	9.3726	11.1112	20.632	8.2149	12.7728	12.2752	22.0461	16.9377	18.9133	16.6446	16.336	16.1613	9.7415
USP44	0.15	4.2017	0.2911	3.993	0.703	1.6776	0.7133	1.2061	1.0304	1.3075	1.6414	1.5299	2.0329	5.2731	1.3943	0.9101	3.2467	2.9385	5.7431	4.0416	1.2712	3.3885	3.6891	1.583	1.7275	1.7584	0.8633	1.5032	0.6694	1.2973	2.5126	2.1692	2.6796	0.7195	0.9432	1.3066	1.2596	1.1374	1.3687	1.4913	2.476	0.8762	3.4307	4.5707	2.1524	1.7262	4.4747	2.7179	2.6026
USP46	8.068	17.3102	7.7655	14.8624	11.039	14.2615	12.9173	12.798	13.3783	11.6459	16.8909	14.1	11.4832	22.0837	14.5188	9.9127	17.1725	12.2899	17.3825	16.1724	13.8903	16.0285	14.4067	8.4746	11.2745	12.3684	9.369	12.1869	7.9219	15.1401	7.9766	10.1442	13.751	8.14	11.9957	14.0288	6.3562	11.8248	12.9848	9.3815	13.0359	11.7908	10.3644	16.0403	10.33	9.8132	18.6292	15.4112	12.0205
USP49	1.2489	2.1862	0.5727	1.6056	1.0224	1.2263	0.8297	1.1501	0.759	1.102	1.4264	1.4897	1.3333	3.0469	0.7633	0.7057	2.4922	1.4684	2.1215	1.7057	1.2339	2.1266	1.3429	1.0457	1.2379	1.194	0.5683	1.1054	0.7425	1.1809	1.6464	1.3575	1.6076	0.8734	0.7478	1.214	0.8275	1.0039	1.2975	1.0024	1.4144	1.0236	1.19	2.4413	1.9113	1.5321	2.3334	1.8775	1.0147
USP7	44.5893	53.72	20.7942	51.983	33.3427	49.3379	30.7269	34.6315	31.6438	31.2717	44.3574	38.9211	51.5704	58.83	37.1081	28.6951	58.6243	50.0502	44.1155	46.8145	37.1726	49.2383	47.1206	31.2765	34.111	44.6461	23.3971	36.1389	24.6569	40.1671	35.1281	30.1757	48.7734	20.3935	27.743	33.2452	29.3288	36.2026	42.7977	31.7131	48.1947	34.9699	41.339	60.2139	34.9519	38.3578	58.572	47.0283	36.8352
UTY	3.0431	11.9768	4.2881	8.2342	6.9317	7.2858	5.9605	7.1141	5.7295	0	10.4893	8.5134	7.1915	16.7696	6.6335	6.1203	14.1839	12.4588	0	0	7.2465	10.9074	7.8477	6.5362	0	0	4.1846	0.0044	4.4074	0	6.0517	7.5606	9.0441	4.4467	0.0041	6.6066	0	6.8713	8.1747	5.2733	10.2625	6.4284	7.2877	12.4062	0.2338	8.7734	10.1973	11.8505	6.5946
VDR	15.2953	12.6439	41.1982	11.5029	70.4955	34.9204	38.7392	49.3034	38.0738	51.9407	50.3947	25.8248	32.6829	24.1229	32.4415	44.8154	5.6877	44.4507	18.0338	8.6444	46.8245	17.4628	7.1066	12.6752	16.5777	18.3673	29.5411	31.4033	41.2569	40.6983	5.063	14.2255	17.935	36.7102	53.6306	41.1673	17.3678	72.0564	36.8502	16.949	12.8237	42.326	12.8162	5.4833	44.2092	12.5417	28.3711	23.6753	6.5241
VEZF1	43.1188	83.0544	30.2813	64.8547	43.125	66.0226	39.9021	44.3273	42.5909	48.8249	70.086	55.227	70.58	95.0343	55.2613	37.2052	93.8039	51.467	87.6362	86.5513	46.7386	66.8638	80.8995	30.8349	45.4891	63.4384	30.9798	58.0165	31.6407	48.5497	33.725	54.3037	72.631	27.3493	35.8251	41.6704	34.228	46.0486	58.5645	41.6694	72.0781	48.8621	52.4903	91.6202	37.4675	57.4449	87.4553	77.8725	53.9714
VPS72	40.8995	69.9666	42.3196	70.3156	43.141	75.1351	40.0568	38.7879	43.8798	50.5589	58.2069	39.7211	61.9554	79.2232	56.536	27.6599	59.6955	59.6252	59.7604	67.9637	42.4812	57.2269	67.9214	43.9872	37.954	62.3266	31.4802	44.4493	32.8209	45.7607	52.8235	75.2335	51.2568	26.1711	30.7371	37.9315	43.3204	42.7942	53.3436	32.3821	49.5351	43.7981	58.5817	63.2699	44.0618	48.6139	59.5533	58.962	52.0805
VRK1	7.3289	12.1222	4.0771	10.0451	5.6748	9.2629	5.7771	5.4501	7.5122	7.2367	8.0419	6.5343	9.09	12.2212	7.5487	4.3645	9.2854	9.8161	9.2628	12.4454	6.5157	11.8234	12.0381	7.3019	5.8103	10.202	5.3312	6.45	5.34	6.3578	8.2085	9.8779	6.5797	3.985	3.8776	5.7131	5.2032	5.1267	7.3351	4.6178	9.5231	5.01	9.797	9.5025	10.8396	7.6865	8.7341	9.6153	11.2203
WAC	41.4466	52.1372	25.9039	40.9313	31.0154	41.7205	32.5951	33.4696	32.6657	33.6745	45.0828	36.9268	42.6614	56.9549	40.1136	24.9242	49.6422	36.119	42.8216	49.3656	36.0507	42.2602	45.7853	21.1272	32.9224	41.5704	22.8819	35.5204	26.2989	37.2382	30.282	37.5723	42.1716	21.3599	30.7389	34.7483	24.4721	31.9793	37.962	28.3929	38.9459	35.6206	30.8507	53.5125	26.3098	33.829	55.4259	48.3312	31.2508
WDR5	30.0835	35.9747	15.8025	32.0791	25.0063	33.8698	23.1576	20.2519	20.6682	25.4779	26.3093	22.1665	29.602	39.3016	25.1006	16.0395	28.668	23.7714	27.6052	32.4515	28.6521	22.757	28.0527	20.7218	22.1205	31.264	15.7579	25.6568	17.2483	26.0491	20.0567	21.7374	27.8696	14.7288	18.1812	21.4604	25.9786	26.7177	30.19	16.4478	27.8928	26.171	25.3203	31.894	26.1657	22.8449	31.3642	29.6407	22.6885
WDR77	11.6601	18.2916	13.6166	18.6926	13.4948	22.0265	13.0559	13.0125	12.5318	16.8736	16.7853	14.9065	18.4496	16.5393	16.5878	9.0613	16.4877	19.7974	18.0121	16.0482	13.2081	17.6833	21.4778	15.8813	11.7628	14.7418	11.2205	13.9438	11.5868	14.5279	14.2466	18.2915	14.9836	9.433	9.5336	11.3491	13.4292	13.1004	17.0108	13.3246	17.5647	14.043	17.2408	16.9958	14.7672	14.3591	15.2883	18.9652	17.7809
WDR82	55.7087	78.7965	33.3313	67.7387	46.3592	85.6621	48.0588	53.162	55.4654	54.7712	82.1111	52.4636	78.7554	89.2219	66.2102	36.1958	69.667	58.7783	80.3259	72.9688	57.3696	66.6127	67.0597	30.2279	43.3318	92.7567	39.0578	51.3875	41.5137	56.6227	46.5708	52.8912	55.8404	31.7195	38.5908	47.1555	37.5512	46.2485	60.8089	34.4815	72.8234	50.8065	49.3792	71.9367	45.3374	65.2992	67.2747	66.2672	46.2122
WSB2	99.353	77.5304	55.4088	70.1754	42.7875	60.9317	38.7986	35.965	39.8399	38.125	50.5875	43.4097	58.4558	78.5062	48.5101	31.8626	71.9336	97.1574	87.1687	76.2599	39.892	83.6852	99.9269	64.9209	50.4161	44.5529	26.7458	45.2472	39.6358	41.2586	54.2732	59.0299	66.9459	26.8059	30.4579	34.1984	35.1964	41.588	50.4205	45.3549	73.9003	44.8	81.244	86.9814	36.354	55.7611	77.7826	69.4909	79.9699
XRCC1	31.008	28.098	11.3589	22.5933	20.9562	27.4728	19.1463	17.8975	16.3544	20.5748	22.3789	14.5397	24.5991	38.9349	18.7192	13.012	23.9785	27.9059	27.9464	28.313	19.3376	25.7737	28.9913	22.7923	17.2377	25.5474	9.8065	19.3888	13.6941	18.1009	27.1838	30.9603	19.7334	12.8666	12.8377	17.5952	20.9278	20.5732	24.3377	11.407	14.1718	21.6312	28.2649	23.621	15.1899	24.2716	27.5155	22.8518	23.8746
YAF2	7.2529	4.8189	4.0053	4.1002	3.0702	5.3293	3.3297	3.6928	4.3156	4.0889	6.002	3.2927	5.6437	4.4851	4.9859	2.5259	4.7095	3.494	5.7697	4.9558	3.4987	3.1974	3.7265	2.4602	2.4311	5.6032	2.7184	2.4909	3.3241	3.8827	3.3975	5.9664	3.5735	3.0309	2.6372	3.202	2.2876	3.3242	3.522	2.2964	4.4302	3.1485	3.3324	3.9832	3.2285	4.2544	3.7872	3.9704	3.5472
YEATS2	19.3034	12.5874	3.717	9.0817	4.5629	9.4254	5.7691	7.0429	5.3449	6.5313	8.8907	8.456	10.2897	14.1084	6.6749	4.8174	12.0297	7.0317	8.4229	9.8602	7.5726	8.1414	9.7447	4.3752	7.4947	10.667	4.4609	7.0669	4.0385	7.6202	5.6998	6.9762	9.5674	4.2675	4.2977	5.978	4.6247	6.3508	7.1907	4.7487	6.4752	6.4261	7.1113	14.6196	7.1152	9.8116	12.7223	10.0195	5.6907
YEATS4	17.417	28.2448	23.6784	23.3162	19.9757	21.5756	18.8106	20.5548	21.1221	22.1403	31.2188	21.3033	25.4496	25.108	16.0762	12.8856	18.1512	28.1578	31.2011	14.9282	15.7202	25.2744	35.6773	13.1649	15.6319	20.4372	13.8615	17.7926	17.9632	15.931	25.5675	43.6075	17.333	9.8115	14.118	17.5475	13.3101	14.8125	23.6494	14.0101	24.2718	23.1256	22.6971	22.7512	22.6362	19.4969	22.6058	27.9843	22.8142
YWHAB	182.3456	168.6097	95.3383	204.7633	122.6188	232.2553	120.5209	114.69	148.0505	142.876	201.8477	120.6372	214.7511	205.9963	181.9498	94.5208	197.5308	179.3202	189.6388	173.9052	139.1765	191.6535	185.6203	115.7928	118.4677	169.4797	110.6181	125.5067	108.9316	143.6833	124.1968	146.5244	160.2434	86.8237	96.2792	116.2067	94.0642	122.4361	152.2929	96.1978	173.5171	140.0944	207.1006	160.8756	110.8309	139.5097	171.9001	172.7702	175.004
YWHAE	395.1275	592.6977	369.9513	611.068	387.8976	499.4272	365.0855	349.2942	413.5967	461.0556	485.2516	375.5333	524.9885	548.0275	451.0801	293.7296	549.2771	620.69	544.2895	638.9184	375.653	636.9701	686.5414	470.1459	352.0251	412.8199	288.493	395.8243	325.7684	406.1295	493.3694	580.5156	472.7472	246.8524	335.8154	365.7871	360.5785	383.47	442.5288	350.8466	538.917	400.7765	611.5083	564.0077	369.6562	384.8831	500.9401	546.6247	580.4217
YWHAZ	383.4958	204.6872	101.86	261.1897	139.0945	264.8872	128.3396	133.6628	183.2154	161.3615	241.8685	132.6037	279.2601	206.6332	196.9768	94.7817	197.6636	315.0917	249.2082	195.9295	129.4238	264.3697	178.2436	168.1585	124.1297	259.5998	105.1983	124.9429	109.2526	160.5962	188.5846	218.6699	164.3149	93.4757	89.5401	127.7955	105.759	112.6619	162.3824	102.0409	241.9631	122.061	206.9736	171.6065	147.4867	155.7867	171.2228	176.8775	196.8618
YY1	57.0122	59.2177	26.0226	44.7031	35.3397	46.3615	35.1574	35.8184	34.4246	33.817	44.8197	39.9252	45.712	56.0963	40.1286	28.6005	48.0089	37.7613	45.806	54.0326	36.7784	36.2783	49.0855	29.1965	31.4241	45.1825	27.7747	39.2868	26.5797	37.3409	36.3455	38.7717	43.184	24.1065	33.6615	36.0861	33.3124	35.254	43.8904	29.6421	44.7139	38.924	35.3134	54.8026	30.7553	37.6289	57.151	47.6122	34.0976
ZBTB16	10.0898	8.1372	26.9305	6.9345	5.3035	5.8816	29.4579	0.9596	5.3888	6.5491	5.2706	4.1913	4.9386	17.8188	18.2997	11.6311	60.1354	7.8388	15.5667	16.1619	5.9603	24.4241	3.0025	8.6761	4.9567	14.1915	3.859	3.8394	20.0265	13.5614	5.7566	6.915	19.3475	3.521	42.7273	7.6456	5.8242	6.7589	4.0594	5.1282	5.7212	6.6538	6.2577	26.4429	9.0857	43.5952	10.1367	8.8754	16.2633
ZBTB24	8.1497	12.3611	4.3472	13.2957	6.925	11.6611	6.2972	6.2213	7.2178	6.7948	10.2944	9.4657	10.7049	16.8426	8.111	5.3952	17.539	9.3701	14.6815	12.7267	8.6398	13.9125	13.6987	5.3775	7.5116	9.5191	5.071	10.1792	5.0449	8.1357	6.9259	8.3734	11.4276	4.3575	6.3648	7.0078	6.7281	8.19	10.1617	8.0045	12.2781	7.7367	11.5678	16.0092	5.9801	8.3828	13.5392	12.7629	9.1769
ZBTB33	34.164	18.9789	8.4481	21.2058	10.8066	23.7941	11.7731	12.995	15.2573	13.1891	19.1598	15.7975	19.6954	25.6107	18.4181	10.122	23.1255	17.0858	23.7207	22.7618	14.3695	17.7127	24.3006	10.0952	11.4362	17.2576	11.4984	14.815	9.4506	14.803	11.0057	13.1481	18.6759	7.5376	11.9132	12.6766	10.1116	12.3167	17.0284	11.1194	21.1247	13.1785	13.8915	23.5189	13.9819	14.0483	21.5467	20.619	15.6916
ZBTB38	50.9398	40.3991	19.3665	29.0298	20.1364	39.9016	23.3143	23.8215	24.5602	27.2178	33.3519	24.8679	30.44	46.3384	30.5776	20.3327	39.8094	24.697	41.1436	39.0539	26.9767	31.3083	31.3033	15.4767	22.5096	34.3827	18.5056	26.0684	20.2944	26.9614	17.6876	21.2631	28.176	14.1971	21.4445	22.0086	12.6548	24.3072	26.4234	16.7501	34.2691	24.3799	20.8588	40.807	19.5083	32.0014	42.0687	31.9964	23.6533
ZBTB4	63.0594	148.5049	45.2683	119.3769	82.1715	96.4264	80.617	77.6942	56.1394	69.3757	109.1671	70.3566	115.8688	164.9024	63.2942	49.6755	166.0106	152.6726	134.7572	128.0961	76.9287	172.1505	109.0164	98.4542	92.8405	116.6408	52.372	92.8467	47.4814	74.4021	104.6026	86.8478	118.8749	50.1412	58.6583	67.5908	61.7275	79.3296	86.9917	54.2651	107.6564	87.157	110.1682	146.6416	65.8371	124.7694	145.2058	118.4051	97.9558
ZBTB7C	4.2652	3.3685	1.4927	4.707	3.3156	2.8948	2.7625	2.7474	2.742	2.6718	5.33	3.8613	5.0838	4.0556	2.3336	1.436	3.8539	3.6407	24.8491	5.0379	2.68	1.7439	4.2967	1.9476	2.4038	6.935	1.8878	2.685	1.3241	3.3657	2.7509	3.279	3.5262	2.3773	1.2719	2.0643	2.9957	2.8738	2.5786	1.0246	4.0125	2.1649	3.5013	3.3497	2.985	5.5033	4.2549	4.0385	1.8842
ZCWPW1	3.1221	7.2984	3.1186	5.1217	4.5859	3.8855	4.354	3.7017	3.7909	4.6051	4.7541	4.8692	3.4851	7.9409	3.4104	3.1896	6.5623	6.9584	8.0598	10.123	4.4729	9.1209	7.7948	5.2907	5.5363	4.9512	2.354	4.7322	3.4867	4.0779	7.5527	7.0056	6.1064	2.9493	3.3959	4.3485	4.0649	4.681	5.2538	5.7046	5.0756	4.9505	9.5107	8.6003	3.053	5.0124	9.9765	8.9773	7.2662
ZCWPW2	0.1397	1.2511	0.3754	1.0107	0.7486	0.5108	0.514	0.456	0.7608	0.7974	1.0591	0.8445	0.9605	1.0915	0.5774	0.5837	1.3356	1.1055	1.038	1.0112	0.5222	1.2462	1.3714	0.8174	0.7414	1.0306	0.5308	0.7198	0.5239	0.6788	1.2023	1.4266	1.1014	0.5079	0.5255	0.7128	0.5109	0.718	1.0742	0.7285	1.1989	0.7247	0.8055	1.0851	0.7223	0.845	0.8838	1.1631	1.1829
ZFAT	16.3663	6.6526	12.5305	7.2164	10.1287	8.6773	11.2345	7.8246	8.307	12.064	7.1775	8.0391	5.8226	6.0599	7.7372	9.3643	7.7139	4.959	5.4808	6.6255	10.6548	6.6244	6.0396	3.8152	6.1447	4.5512	5.9042	10.6403	10.7268	10.6521	5.2079	5.6142	6.9277	6.172	10.7144	10.065	5.7301	13.7557	12.6547	5.5316	7.5889	12.4563	4.581	6.6055	6.2658	8.0919	6.0217	10.1924	3.9719
ZFP57	0	0.0272	0.9705	0.1398	2.3363	0.3302	0.0497	1.201	0.139	0.394	2.5375	2.1599	0.2739	0	1.0043	0.1379	0.0266	2.9529	0.0286	1.519	0.0655	1.8708	1.565	0.437	0.1832	0.7633	0.1338	0.1174	0.0488	0.0217	0.2932	0.1463	0.0998	0.138	0.6528	0.1336	0.0436	0.9585	0.8641	0.0147	0.5659	0.047	0.0834	0.5991	2.2084	0.0725	0.063	1.1239	0.7239
ZGPAT	3.2827	2.3325	6.4751	1.6881	6.4904	2.7431	7.4305	3.9736	2.6885	6.7574	3.4707	5.0192	1.8429	2.2096	3.4697	4.2305	1.7175	2.5146	2.1099	1.5513	5.6445	1.6825	1.6395	1.8236	2.5796	2.2502	2.5961	7.2972	6.386	5.6786	1.7738	2.4177	2.6104	3.3204	6.0502	4.4486	2.7267	8.777	8.3908	0.9914	2.3508	11.1429	2.5185	1.5938	4.8996	3.7976	2.0309	5.0867	1.6574
ZHX1	36.0533	38.645	16.8298	27.1323	20.7211	23.758	22.1101	23.856	23.8208	23.6212	32.5006	24.756	24.1923	38.7744	26.053	21.2282	36.0512	30.0429	33.3846	38.1075	23.239	39.6405	37.0401	18.1966	22.1607	25.8024	16.2616	24.4652	16.9405	24.9886	20.4405	24.1301	26.601	14.1002	20.43	24.7223	12.7341	23.0256	25.9123	18.9837	33.4611	23.8569	25.4483	41.0715	18.9888	26.0259	38.7652	34.1472	27.7376
ZHX2	70.7456	32.922	19.0955	40.5568	20.1086	41.5723	22.419	17.9505	21.4386	24.6928	36.8973	23.8545	37.9096	40.4183	29.4359	17.4372	42.7348	24.887	41.0083	32.492	26.1207	33.3464	29.9424	17.8286	21.595	43.5906	14.5412	27.8148	17.4622	29.7346	19.3193	32.8955	32.7468	14.284	18.8671	21.8928	23.0173	23.2613	31.1863	18.1149	40.4203	26.6025	25.2715	45.7165	15.5563	31.9724	32.9941	36.6943	23.0391
ZHX3	40.7918	74.652	22.917	52.1455	29.3378	29.2371	42.7527	21.5347	21.535	26.5691	26.2031	42.1286	31.8168	73.6119	25.1924	35.7891	122.3801	51.4735	42.0879	65.5945	33.4159	53.5035	61.0531	36.6933	42.8894	24.4873	15.7378	48.3708	29.3429	33.434	32.8988	26.6906	61.4051	17.4994	31.8239	39.9989	33.5211	30.4451	43.6315	38.0828	35.706	39.7959	44.5172	112.1313	17.0816	54.7734	81.5088	69.8809	37.2373
ZMYM1	4.6438	7.6379	3.3575	6.2097	4.059	6.0479	4.3473	5.1852	4.4823	6.029	6.4093	5.9267	6.9939	10.1835	5.5627	4.4754	10.0312	5.8524	8.5935	6.8614	6.3498	7.2355	7.1795	4.0262	5.5836	6.8549	3.1419	5.8296	3.0961	6.2336	4.9418	5.9075	6.9939	3.7048	3.7847	5.0945	3.5946	5.6059	5.9405	4.6587	6.1412	5.2188	4.6932	9.9597	5.4356	6.4195	9.5016	10.2334	5.2424
ZMYM2	16.004	26.2948	8.7296	19.5165	12.7891	19.4579	12.5933	15.2507	13.8397	14.9212	21.177	17.4152	18.3506	29.8212	17.4617	12.033	25.0888	15.7317	20.8271	20.1508	15.8825	17.7784	20.1192	9.4428	15.5138	16.6138	10.2446	15.037	10.4958	15.9935	12.2232	15.1381	19.3294	9.6012	11.7391	13.0781	8.9738	14.7094	16.7161	11.4899	21.0152	13.2535	12.6013	26.4725	10.771	15.7173	22.0069	21.4827	14.0494
ZMYM3	26.3869	33.4568	13.3323	26.4806	22.4442	27.6268	21.4727	17.7533	14.7172	21.161	23.5941	22.6033	24.6669	47.6572	17.404	15.9178	34.8884	27.9644	33.8705	29.1274	26.4091	30.4817	29.8919	20.4291	21.74	23.984	15.7456	23.7471	14.4614	21.6643	17.5356	17.6165	25.2474	14.1968	16.5709	17.6161	16.5536	22.8539	25.3604	17.6192	20.4729	22.9845	33.159	32.3818	21.5342	30.0885	32.5258	36.6188	26.1307
ZMYM4	24.6654	36.0937	13.4329	31.4557	18.1406	33.3144	21.76	23.2907	21.9903	22.6496	32.838	25.4082	30.3305	40.9358	28.008	15.5852	34.3811	20.3858	24.3965	29.1629	23.2144	21.575	29.7845	14.3462	23.6097	28.9649	16.7575	23.0616	14.0169	25.8004	18.1703	22.073	27.5359	13.3985	17.5445	20.2888	16.1198	21.7571	23.6166	17.8635	25.4968	22.6024	18.6896	35.0909	18.497	25.1829	32.7852	30.9828	19.3041
ZMYM5	7.661	13.242	6.1342	11.6815	7.9177	8.331	7.4627	8.5342	7.7705	9.5246	13.463	9.1404	11.1494	15.6035	8.7543	6.4834	14.6839	19.5788	15.889	11.2066	8.8581	16.9543	10.6285	10.1727	8.5277	11.188	4.8476	7.5415	6.2827	8.9023	11.8793	13.9834	10.3954	5.2526	5.2464	9.2099	5.3383	6.927	9.2525	5.5724	12.9356	7.8825	8.5742	14.3008	6.3025	10.0498	9.924	12.7716	10.5533
ZMYM6	2.839	4.7004	2.2446	5.8637	3.089	4.4347	2.825	3.1282	3.4198	3.8636	4.869	3.5477	5.3266	4.9063	3.3292	2.651	4.8707	5.997	7.2146	4.5383	3.3401	5.3091	5.6431	4.5265	3.269	4.4427	2.0299	2.9326	2.2941	3.4384	4.7751	4.4125	4.5526	2.6643	2.2999	3.08	3.2465	2.8945	4.1426	3.6433	4.8767	3.413	4.6519	6.2055	3.2243	3.7345	4.8119	4.6957	6.1977
ZMYND11	45.9862	109.74	43.5615	90.2246	71.066	78.4612	67.4744	69.6954	67.4992	71.7902	92.9059	84.941	95.1721	116.8815	71.8503	58.1327	125.5896	103.5541	90.1392	117.3013	71.7281	101.9194	116.7979	63.5944	72.4211	91.2322	50.1264	74.7887	56.1489	69.2764	80.3097	73.83	105.9745	43.1622	57.4651	70.7308	49.6595	68.2432	83.5418	59.365	96.9453	78.5614	70.909	133.3839	56.1956	86.1255	113.2012	114.3635	87.381
ZMYND8	19.7445	45.3923	8.691	43.0277	13.7677	21.6518	15.0756	14.9766	11.4559	14.2806	17.0637	21.5425	23.5996	46.7219	15.3632	15.6899	51.4658	20.9138	31.8537	29.168	18.2218	33.8037	27.0314	24.2811	24.1912	18.0238	10.5316	20.7741	9.1434	17.3591	21.7767	19.235	33.2121	9.512	12.2184	13.8959	18.6891	18.0629	17.8616	19.1009	22.1753	16.0953	30.3494	44.6219	17.472	25.6912	46.3409	28.9351	23.9666
ZNF217	37.8858	17.5707	16.2793	27.5675	12.831	35.2151	13.7639	19.35	20.1902	17.0386	26.7247	19.6446	29.1129	40.416	28.4253	16.7498	27.7412	50.0763	42.8221	33.7371	24.4085	35.1219	28.5564	29.8849	22.1441	22.193	10.837	15.6773	15.1381	21.8318	18.3517	16	23.7332	9.5523	18.9695	16.3852	14.3416	22.3289	23.1609	15.4994	32.1976	14.136	19.8801	31.2305	18.5077	28.8965	30.0287	27.6898	19.8818
ZNF516	6.6619	4.2969	5.3444	6.1502	7.5456	11.5655	7.8345	7.5991	6.7592	8.054	9.6836	7.7028	7.425	8.8226	8.0751	5.8454	6.8917	3.646	6.4805	5.1752	9.6164	5.149	4.1167	3.0866	6.7399	9.4347	4.7713	7.2487	5.0482	8.6978	5.2055	5.5956	6.3375	5.9072	6.7505	7.1468	4.4755	8.9195	8.8654	3.5745	6.1799	7.7874	3.3527	6.916	6.2429	9.7097	8.5456	6.7002	3.1949
ZNF532	15.1636	11.5413	3.9204	10.0425	7.7392	13.7796	8.1366	9.7967	6.0804	8.7678	13.8952	11.3361	14.3985	18.7275	8.8837	6.5523	17.258	7.7718	13.5649	11.1042	10.6395	14.9868	6.5543	5.9533	9.2567	19.2179	5.6128	9.3787	4.8866	10.5296	8.5541	7.682	11.3265	6.4434	5.9447	7.3557	5.2274	7.9624	8.9648	5.726	12.0644	7.1792	6.6268	14.148	6.7162	15.5643	12.9971	12.0805	7.3362
ZNF541	7.6157	0.268	1.314	0.4653	1.0817	1.8688	1.3682	1.3747	2.5526	1.7559	1.6627	1.5842	1.1347	0.279	3.0884	1.5445	0.3938	0.3614	0.2687	0.5729	1.7604	0.3564	0.6936	0.2871	0.8122	2.2278	1.5131	0.8674	3.2432	1.1568	0.8206	2.3722	1.0189	0.5123	0.4224	1.089	1.0536	1.7173	2.4163	0.4204	1.5823	2.6017	0.1961	0.6289	0.5495	1.2017	0.3104	2.759	0.384
ZNF592	20.2585	28.5155	14.9139	23.6786	17.9771	28.0364	19.4728	18.5928	13.2205	18.5564	22.9445	21.7472	23.9063	38.1671	20.1103	14.776	33.8087	19.423	23.1985	19.3149	22.6401	21.5578	18.7124	13.6244	18.0132	25.8257	12.151	22.3885	14.1712	20.405	14.9633	16.0159	24.8302	11.4312	16.6293	18.3652	12.731	20.9652	24.2693	14.0459	22.514	20.6005	16.9725	32.9308	15.1047	24.5773	30.7702	25.9155	13.6421
ZNF687	17.7911	27.8092	14.1077	27.5435	19.0667	26.9175	17.694	16.6371	12.6028	16.1792	20.4579	17.6337	24.1203	33.8883	17.7661	12.724	32.4716	28.3973	29.7893	23.7752	18.6159	28.2945	24.2284	17.1835	15.7857	19.8403	11.0662	21.6621	13.6853	18.1324	16.0198	17.0853	26.3478	10.5261	14.9652	15.7592	17.2487	20.3341	24.4928	11.9093	21.4791	21.1587	22.063	30.7774	16.4227	23.7564	30.1286	24.0708	17.8118
ZNF711	3.7758	13.1636	2.4886	7.2239	7.4424	5.6195	7.0408	4.9951	3.7915	6.3587	6.3795	10.7899	7.81	11.8673	5.8908	7.6157	13.4321	14.0485	9.3973	16.3716	7.6521	9.8911	10.0283	8.3198	8.7735	7.3674	3.6079	12.6109	3.9205	6.4851	16.3153	8.3684	11.0751	3.9201	5.3587	9.7171	8.1553	9.3717	8.3391	7.934	9.6528	8.2902	4.5835	13.301	5.6587	9.3103	8.6443	19.1329	4.9914
ZNHIT1	51.1443	32.5138	56.0428	37.1728	33.6938	40.3988	31.163	34.2454	33.6301	40.6159	37.9547	26.9728	32.4217	29.2284	35.466	18.0709	25.4845	34.5885	34.2174	31.7719	35.6715	33.7175	35.0112	34.0609	18.9312	29.1868	25.8754	27.0506	36.5793	30.1592	29.2014	56.5673	25.6943	22.0385	23.5025	25.4147	38.3284	31.7004	41.0875	22.3497	25.8125	34.556	41.7147	21.3677	28.4025	26.4806	26.046	35.6515	31.9064
ZRANB3	1.3791	1.7456	1.0465	1.9505	1.0529	2.4078	0.9733	1.4375	1.2775	1.3636	2.0355	1.6646	1.6713	3.1003	1.4652	1.0748	2.363	1.7353	1.6433	2.0568	1.6564	1.4342	1.6915	1.1418	1.2636	1.4786	0.8164	1.197	1.1897	1.5122	1.159	1.4821	1.619	0.7186	1.2012	1.3901	0.8836	1.0294	1.4024	0.8504	1.7608	1.3852	1.4286	1.931	1.3722	1.9279	1.6606	2.0359	1.3579
ZZZ3	11.947	22.4823	11.155	20.4326	13.3431	16.3545	13.7038	14.6673	14.7934	15.8727	19.5286	16.3666	16.3234	23.2348	18.7624	12.1955	21.8715	15.1597	17.6405	18.7175	16.0105	16.5242	20.1169	8.8201	13.5836	16.6586	10.3431	16.3124	10.8506	14.7442	11.2014	15.3133	15.9247	8.8047	12.563	14.9165	8.8929	14.6494	19.2167	11.5823	16.6432	16.1008	11.6241	20.9613	11.2398	14.6359	19.1975	22.8368	14.7666
[truncated: 564 more columns]
